# Supplementary material for: Phospholipids and insulin resistance in psychosis: a lipidomics study of twin pairs discordant for schizophrenia
Source: Genome Med. 2012 Jan 18;4(1):1. doi: 10.1186/gm300 (PMC3334549; doi:10.1186/gm300)
Supplement: Additional file 2 — Clinical and lipidomics data. Dataset including clinical and lipidomics data. [file gm300-S2.XLS]

## Sheet: Data
		Sample name	S1	S2	S3	S4	S5	S6	S7	S8	S9	S10	S11	S12	S13	S14	S15	S16	S17	S18	S19	S20	S21	S22	S23	S24	S25	S26	S27	S28	S29	S30	S31	S32	S33	S34	S35	S36	S37	S38	S39	S40	S41	S42	S43	S44	S45	S46	S47
		Variable name
		Twin pair number	1	5	14	18	19	21	32	2	3	4	11	12	13	16	22	26	29	30	31	1	5	14	18	19	21	32	2	3	4	11	12	13	16	22	26	29	30	31	6	6	9	9	10	10	20	20	23
		Twin (Case=1, Cotwin=2,Control=3)	1	1	1	1	1	1	1	1	1	1	1	1	1	1	1	1	1	1	1	2	2	2	2	2	2	2	2	2	2	2	2	2	2	2	2	2	2	2	3	3	3	3	3	3	3	3	3
		Zigosity (MZ=1, DZ=2, unknown=3)	1	1	1	1	1	1	1	2	2	2	2	2	2	2	2	2	2	2	2	1	1	1	1	1	1	1	2	2	2	2	2	2	2	2	2	2	2	2	1	1	1	1	1	1	1	1	1
		Age (years)	49	66	54	60	58	57	38	36	46	52	56	55	55	62	57	54	39	50	25	49	66	54	60	58	57	38	36	46	52	56	55	55	62	57	54	39	50	25	62	62	58	58	57	57	57	57	56
		Gender (M=1)	2	1	1	2	2	2	2	2	2	1	1	1	1	2	2	2	2	2	2	2	1	1	2	2	2	2	2	2	1	1	1	1	2	2	2	2	2	2	1	1	1	1	1	1	2	2	2
		BMI	30.8185	41.8048	37.037	24.7252	29.2969	19.5965	23.9995	29.0688	29.2969	30.3233	32.5085	31.856	21.4996	21.9138	33.2031	29.7576	23.03	38.6719	26.7698	26.3702	35.3218	30.5858	22.4913	32.0461	23.3844	22.6474	25.7117	21.4536	26.2346	27.3797	26.2966	28.9051	21.0938	25.6369	20.9366	22.3081	26.0375	24.1288	25.9516	26.6749	24.6914	24.4193	24.4418	22.5306	21.048	21.4536	32.0073
		S-Insulin (mU/l)	5.6	150	9.3	7.3	5.6	8.5	6.9	8.9	9.2	18.8	30.6	40.4	5.9	8.7	21.7	77.3	19.5	24.4	4.6	7.8	22.1	11.6	3.9	19.4	8.7	15.4	14.6	7.5	10.4	16.2	6	15	3.6	8.6	6.4	7.5	2.5	9.7	55.2	9.3	6.7	4.7	2.9	2.8	7.3	6.8	8.8
		S-Glucose (mmol/l)	5.47	4.36	11.39	3.98	5.09	4.69	4.65	4.15	5.16	4.37	17.7	6.51	5.67	7.53	6.38	5.87	6.67	4.35	4.63	5.49	4.82	18.3	4.07	5.81	5.01	4.89	4.83	6.11	4.27	5.46	5.24	4.95	4.89	5.7	5.61	2.84	4.79	5.41	6.2	6.17	5.55	4.66	5.18	5.04	5.06	5.25	5.67
m/z	RT(s)	Lipid name
310.235	138.823	unknown	3.8343	4.90702	3.50721	5.1509	5.0826	4.15571	4.6376	3.9866	4.75864	5.16521	4.35984	4.45473	4.41372	3.83207	3.85677	4.63787	4.18731	4.39739	4.00723	4.65328	4.02347	4.03674	4.11926	4.52865	4.29758	4.78104	4.56225	3.89739	4.6649	4.63616	3.46182	4.68719	3.79227	4.89976	3.39445	3.59089	3.3573	3.80251	4.12806	4.42821	4.28261	3.97714	4.10913	4.3092	5.07469	4.04264	4.39641
301.141	146.22	unknown	1.70139	1.43467	0.995299	1.61398	1.66639	1.37591	1.36883	1.19192	1.77271	1.60495	2.11962	1.62763	1.25795	1.11076	1.28927	1.84798	1.64578	1.47441	1.2661	1.50193	1.48207	1.18912	1.48915	1.64851	1.51233	1.47614	1.90038	2.22556	1.45011	1.92048	1.14426	1.41484	1.94354	1.80184	1.27807	1.55324	1.17877	1.34252	1.17196	1.76792	1.69419	1.15451	1.14906	1.37689	1.81694	1.57707	1.46608
318.242	148.07	unknown	0.454406	0.245882	0.816042	1.05465	0.340602	0.710811	0.224854	0.480748	1.90936	0.768635	0.281394	0.338868	0.222382	0.47793	0.483625	0.276307	0.50123	0.198754	0.465848	0.344195	0.829855	0.303266	0.366886	0.350855	0.733235	0.561924	0.246554	0.344304	0.283961	0.414806	0.194241	0.454362	0.442247	0.292054	0.76938	0.912472	0.464255	0.895123	0.260538	0.307998	0.308312	0.497695	0.251423	0.296348	0.310757	0.532291	0.20073
542.324	148.442	LysoPC(20:5)	0.321583	0.22949	0.864287	1.9202	0.857647	0.891138	1.43435	0.704057	0.71221	1.29379	0.454586	0.469797	0.257569	0.369975	1.17818	1.79243	0.129337	1.48277	0.689112	0.832321	0.885965	2.03656	0.888526	0.36797	1.35961	2.21853	0.752718	0.594046	1.03443	0.882205	1.81027	0.854573	0.411201	0.539857	0.836792	0.531382	0.629243	0.657523	1.32757	1.98008	0.987452	0.678023	0.841418	1.09548	0.68893	0.813669	0.323115
352.247	150.369	unknown	1.05324	1.10517	0.823904	1.37149	1.23069	0.932122	1.02598	0.944775	1.08628	1.11863	1.3096	1.0174	0.959051	0.998032	1.56452	1.07156	1.07195	1.16505	1.0597	1.10558	1.07026	1.10042	1.14691	1.33125	1.09909	1.17543	1.27789	1.13321	1.26017	1.31839	0.824633	0.987517	1.00711	1.17167	0.831061	0.89533	0.87326	1.00952	1.04846	1.28648	1.06258	1.13997	1.04326	1.22644	1.22445	0.956555	1.38273
468.31	153.634	LysoPC(14:0)	0.483037	0.35061	0.704054	0.691306	0.884309	0.481595	0.668364	0.673014	0.550079	0.815053	0.404076	0.500282	0.430417	0.476181	0.629857	0.809803	0.396096	0.600322	0.682283	1.24045	0.605388	0.497698	0.657103	0.460181	0.780347	1.99129	1.19114	0.713324	1.4193	0.781958	0.765584	0.484097	0.434924	0.477906	0.592111	0.791365	0.514469	0.86954	0.72417	0.842204	0.953737	0.792778	0.486626	0.435124	0.796282	0.822436	0.686017
568.339	157.638	LysoPC(22:6)	0.759192	0.809518	0.981508	1.98755	1.63271	1.90077	0.881579	0.984358	1.37759	2.95038	1.00334	0.689786	0.686508	1.03047	1.52588	1.92396	0.42704	1.349	1.32523	1.67915	1.22994	2.04729	1.15325	1.50953	1.91644	1.64645	0.929897	1.88201	2.55576	1.14594	1.66601	1.64656	1.24665	0.973533	1.36467	1.07556	1.00497	1.11984	2.16103	2.04208	1.86027	2.17602	1.07122	2.39202	1.26147	1.54459	0.464663
494.324	157.74	LysoPC(16:1)	1.17094	0.976914	1.37759	1.89872	1.54295	1.34859	0.839552	1.10986	1.32873	1.30301	0.948072	0.77218	0.921689	0.979943	1.61646	1.21289	1.43436	0.784581	1.27833	3.4132	1.0834	2.01827	1.94745	2.34888	2.38963	1.09297	1.77671	2.27304	2.2534	1.63687	1.37016	0.9027	1.17251	0.870187	1.03402	1.6069	1.29766	1.49316	1.09265	2.36768	2.35184	1.3362	0.925296	0.942253	1.64119	1.25238	1.28485
566.322	160.839	LysoPS(21:1)	0.248496	0.254078	0.538888	0.643504	0.4726	0.877047	0.24151	0.312034	0.570541	1.15363	0.535203	0.319616	0.413759	0.231234	0.310803	1.1072	0.250178	0.604253	0.624044	0.667507	0.217844	0.688017	0.713683	0.357412	0.721593	0.336616	0.566214	0.464106	0.883466	0.359499	0.491716	0.473191	0.377114	0.421748	0.491728	0.56061	0.273956	0.540616	0.386611	1.22852	0.990322	0.894284	0.54252	0.715321	0.723456	0.555038	0.266751
544.338	160.873	LysoPC(20:4)	1.60049	1.5248	3.46756	4.51318	2.56048	5.22296	1.40552	2.09487	3.63996	6.60077	3.4336	2.04163	2.31753	1.63684	2.34017	7.0916	1.84533	3.64718	3.39291	3.97183	1.35977	4.16164	4.11518	2.43311	4.46506	2.70594	3.83781	3.21043	4.84124	2.13586	2.88788	2.65031	2.54002	2.18046	3.05543	3.25518	2.1307	3.12135	2.21378	6.23817	6.8199	5.14138	3.61804	4.28789	4.10511	3.03808	1.96691
502.327	162.921	LysoPC(18:4e)	0.201058	0.460015	0.59749	0.84274	0.58812	0.413517	0.163681	0.238379	0.562368	1.4881	0.325428	0.459242	0.42585	0.416803	0.261439	0.484614	0.210173	0.359936	0.910837	0.829286	0.242049	0.380225	0.705447	0.349512	0.470056	0.4973	0.743393	0.301021	0.946165	0.347936	0.587145	0.70699	0.560936	0.424806	0.468624	0.685229	0.28098	0.56533	0.479213	0.845556	0.681161	0.527785	0.493757	0.838922	0.58541	0.524863	0.197405
520.338	162.95	LysoPC(18:2)	8.59119	16.3031	24.7474	35.4536	24.4663	15.7318	6.10511	11.9184	22.4613	63.7675	11.0469	18.0821	14.6424	15.9687	8.81698	17.3032	7.79047	14.1833	39.1152	29.7532	11.1435	14.0032	26.8441	12.665	18.1866	26.3697	25.7968	11.4039	39.6389	14.8872	22.6253	27.6919	20.5723	13.6908	19.0789	29.9408	12.2439	26.563	20.7493	38.9458	24.1289	26.1429	19.5504	30.948	23.8311	20.273	8.3687
542.321	163.035	LysoPC(20:5)	1.29686	2.60301	4.26168	5.92074	3.87552	2.51239	0.813097	1.58966	3.47154	13.2367	1.64454	2.45353	2.06299	2.28539	1.12222	2.76953	0.981896	2.24062	7.05102	6.06785	1.64673	2.21925	5.45889	2.04381	2.76102	4.20828	5.07025	1.68645	7.26471	2.36096	4.69274	4.94705	4.17505	1.84165	3.1329	5.36024	1.76281	4.0975	3.46844	8.41659	4.86958	4.28563	3.33528	5.63928	4.06383	3.12515	1.32942
482.325	164.846	LysoPE(18:0)	0.46811	0.336038	0.447887	0.74561	0.639256	0.748585	0.430976	0.426022	0.724991	0.940615	0.561537	0.506093	0.404793	0.549221	0.456162	0.595486	0.382215	0.365545	0.390674	0.718589	0.51327	0.368251	0.581422	0.21176	0.69132	0.843016	0.710132	0.490988	0.889894	0.393147	0.581585	0.829787	0.341512	0.451354	0.530372	0.659238	0.350474	0.705701	0.538524	0.473695	0.577034	0.45845	0.478516	0.491682	0.509805	0.498301	0.348643
546.354	169.264	LysoPC(20:3)	0.93143	0.792778	1.76006	1.85306	1.6284	1.29641	0.660493	0.810201	1.78677	1.91013	1.23944	0.846334	0.871117	1.07061	1.14441	1.65714	0.724114	0.956661	1.23736	2.57713	0.639302	1.39062	1.93066	1.22428	1.40453	1.0776	1.46052	1.39855	2.91676	1.04223	1.22876	0.788607	1.12309	1.17396	1.14193	1.87267	1.00359	1.61014	0.911429	2.21573	2.00977	1.44097	1.55624	1.24417	1.71138	1.35039	1.07251
350.268	170.326	unknown	1.33233	1.46286	1.1882	1.72976	1.6277	1.45769	1.53211	1.28153	1.60673	1.37732	1.46744	1.39516	1.31026	1.32754	4.91481	1.51916	1.48488	1.44933	1.2705	1.43777	1.51321	1.27114	1.39573	1.39724	1.30933	1.53026	1.56708	1.44628	1.34759	1.64524	0.955171	1.38963	1.28783	1.50282	1.40413	1.14553	1.1879	1.33158	1.3783	1.43013	1.22316	1.27711	1.49322	1.30093	1.65871	1.17071	1.48204
400.341	172.422	unknown	0.321583	0.69234	0.532128	0.434484	0.85829	0.645237	0.224854	0.402788	0.601579	0.684314	0.719706	0.338868	0.657252	0.331436	0.379598	0.773699	0.379929	0.337116	0.383161	0.551128	0.558887	0.735294	0.420088	0.7753	0.693282	0.365469	0.547853	0.678088	0.833312	0.750418	0.433309	0.801227	0.396278	0.354004	0.615265	0.516138	0.535989	0.465334	0.450528	0.703141	0.541787	0.522286	0.701672	0.880889	0.430115	0.534195	0.447453
586.31	174.549	unknown	0.270422	0.418323	0.46347	0.583222	0.50099	0.47981	0.411625	0.533936	0.567224	0.584901	0.348996	0.37921	0.430417	0.434184	0.33123	0.52148	0.360952	0.345143	0.484118	0.559422	0.485475	0.446936	0.466242	0.332011	0.514038	0.456491	0.518918	0.456577	0.682937	0.424024	0.412227	0.499411	0.423831	0.424806	0.520834	0.516138	0.407421	0.49889	0.418912	0.581595	0.556642	0.538679	0.450939	0.405484	0.512841	0.468354	0.361405
521.34	174.568	unknown	5.51574	5.67215	4.38317	6.25004	5.42178	4.76331	6.30188	5.08486	5.71136	5.19424	5.05339	5.19207	4.39068	5.26575	6.33459	5.65433	5.01127	4.96538	4.82418	4.45699	5.56902	4.14825	4.57521	6.19108	4.8854	6.6376	5.41279	3.9023	4.05623	5.70798	3.80414	5.20228	5.42442	5.94234	4.96366	3.56084	4.55044	5.22504	4.95486	4.50531	4.33678	4.88083	4.78507	5.25997	5.42754	5.03785	5.62701
481.347	174.592	unknown	0.565137	0.766476	0.654469	0.770983	0.735584	0.563269	0.85264	0.635449	0.797197	0.693352	0.721857	0.562158	0.605972	0.730266	0.739558	0.615865	0.599228	0.614651	0.640358	0.630565	0.714505	0.636799	0.59712	0.801503	0.57879	0.786811	0.668792	0.677581	0.577489	0.76292	0.758215	0.689786	0.535494	0.925704	0.766781	0.508147	0.645992	0.790387	0.648553	0.599568	0.68254	0.656464	0.633556	0.737021	0.671663	0.602388	0.679724
994.693	174.721	unknown	0.223363	0.298622	0.860743	0.720608	0.515506	0.455899	0.408069	0.451329	0.742392	0.82885	0.22775	0.334834	0.358681	0.491265	0.289817	0.482496	0.323343	0.343307	0.69596	0.79711	0.395346	0.638401	0.543503	0.453545	0.746075	0.563772	0.511371	0.726128	0.867392	0.543857	0.811487	0.387278	0.300493	0.274354	0.5069	0.541745	0.377717	0.527504	0.595	0.761863	1.02678	0.719814	0.470405	0.426377	0.594128	0.399864	0.258146
534.297	174.733	unknown	0.287113	0.417736	0.629242	0.715342	0.721034	0.538809	0.334116	0.481762	0.679527	0.745454	0.487745	0.418022	0.484684	0.593307	0.329097	0.631234	0.45006	0.437952	0.662246	0.816809	0.447871	0.513298	0.630881	0.452146	0.642495	0.630381	0.547123	0.582414	0.742092	0.47001	0.496321	0.485605	0.514413	0.500103	0.484476	0.741681	0.415286	0.489673	0.642366	0.785737	0.804603	0.612656	0.644276	0.604744	0.660372	0.555163	0.408291
1016.67	174.737	unknown	0.561377	0.767602	1.13354	1.16811	0.897199	0.682075	0.704514	0.649685	1.13008	1.3539	0.676682	0.739161	0.583348	0.934343	0.532136	0.744593	0.475452	0.481694	1.15	1.05855	0.690782	0.920396	0.946694	0.698249	0.926569	0.86146	0.808139	0.870598	1.0708	0.571829	1.01719	0.779651	0.692503	0.584901	0.904576	0.948614	0.730678	0.978609	0.984344	0.951712	1.2213	1.07473	0.785013	0.867457	0.852936	0.710503	0.456264
496.339	174.741	LysoPC(16:0)	28.9181	40.8944	62.8655	71.7527	64.1723	58.7061	43.6785	49.6454	81.2367	85.7382	48.4972	42.4287	43.9203	41.5108	44.2099	56.3663	48.0014	39.9719	66.7507	83.7802	51.0492	57.6685	70.6114	42.6975	64.1204	60.3272	53.212	74.112	88.802	51.0628	67.0306	57.8044	49.2344	45.5939	56.031	73.6953	44.7719	73.5865	56.1604	78.6599	86.9628	67.5635	54.1751	53.6047	69.5659	59.9647	47.7671
1013.66	174.746	unknown	0.263288	0.409803	1.23631	1.09074	0.99937	0.628809	0.364182	0.594157	1.39695	1.39066	0.395658	0.531938	0.500644	0.649818	0.239071	0.712393	0.3188	0.393302	1.51925	1.5088	0.583698	0.920089	1.2767	0.458942	1.24076	0.742643	0.653726	1.19628	1.76826	0.509904	1.25723	0.618978	0.681032	0.490086	0.692387	1.33603	0.579181	0.780661	0.958468	1.35967	2.0025	1.40609	0.569208	0.953453	1.00233	0.673218	0.309775
991.675	174.746	unknown	0.175409	0.274509	0.872664	0.752333	0.524712	0.473568	0.191543	0.379989	0.854661	0.973097	0.24215	0.348558	0.228925	0.403806	0.19017	0.380062	0.210173	0.283989	0.95363	1.18421	0.355005	0.624648	0.70531	0.263519	0.640414	0.377678	0.310475	0.776053	1.2643	0.304191	0.744822	0.371141	0.403293	0.192118	0.514616	0.956019	0.424187	0.456717	0.651488	0.820393	1.50494	0.781751	0.397411	0.389879	0.488338	0.384183	0.197912
478.327	174.753	LysoPE(18:2)	0.629517	0.964626	1.3213	1.86126	1.47945	1.35608	0.96678	1.25197	1.9961	1.87984	1.07111	1.02823	1.12873	1.36384	0.973365	1.48194	1.14404	0.962793	1.80612	1.90246	1.21313	1.24753	1.67419	1.0546	1.45843	1.19165	1.34113	1.35558	1.93269	1.14265	1.4548	1.18792	1.02711	1.30786	1.26938	1.49012	1.07407	1.51211	1.39491	1.50687	1.96915	1.57417	1.14632	1.43724	1.4337	1.08167	0.85805
518.32	174.753	LysoPC(18:3)	5.91282	8.04367	10.2394	14.2412	12.4107	8.89701	7.35891	9.76623	14.6541	13.6967	7.8013	7.5163	7.57374	9.92255	7.77003	10.8103	7.99658	8.01205	12.2227	13.0867	8.62989	9.34471	12.0158	7.96528	11.3433	10.3169	10.2508	10.2025	14.0105	9.21215	9.5308	9.68262	8.94374	9.26602	9.89252	11.1058	8.24637	10.1143	10.5998	13.398	13.8739	11.667	9.34944	10.6343	12.3643	10.3626	7.59335
426.357	175.494	unknown	0.423904	0.617012	0.43749	0.626524	0.608396	0.899336	0.249838	0.387509	0.473374	0.469048	0.569088	0.435688	0.572858	0.354559	0.317568	0.665292	0.50123	0.25685	0.285492	0.533553	0.451824	0.609787	0.302639	0.85395	0.428111	0.230822	0.618812	0.693412	0.507687	0.534639	0.256899	0.697853	0.292585	0.362855	0.499415	0.519794	0.414446	0.344692	0.324064	0.572608	0.393098	0.393302	0.693303	1.11119	0.384358	0.59537	0.464663
544.337	177.892	LysoPC(20:4)	1.5809	1.71201	3.23453	4.33233	4.04411	3.54301	0.741655	2.28445	4.01054	5.88721	1.71008	2.05377	2.24749	2.93472	1.90673	2.93071	1.66051	2.27256	3.88175	5.54042	1.70773	2.81481	3.93992	2.55057	4.46609	2.11167	3.21871	3.3827	5.33335	2.13065	4.06534	3.14763	2.29095	1.90764	3.10562	4.76074	1.8156	3.11642	3.21118	5.23462	5.46619	3.38884	3.42112	4.22795	3.07124	2.81907	2.22324
522.352	177.951	LysoPC(18:1)	8.91447	8.74572	16.7308	22.0152	20.7424	18.0225	5.23846	11.6722	19.3242	32.6193	9.00983	10.8047	11.7316	14.7438	10.465	15.5176	9.3553	11.4369	19.146	37.2224	9.04987	15.5066	19.9771	14.8341	23.1382	12.224	16.364	18.3731	33.2681	10.8508	18.4918	15.0893	12.6309	10.5628	15.751	27.7124	10.532	16.8081	13.96	27.2951	29.9005	17.2308	17.7204	23.5736	15.918	14.3969	10.7717
480.342	182.395	unknown	0.314152	0.401884	0.426401	1.18372	0.497095	0.639178	0.258166	0.64197	0.768004	1.14886	0.345148	0.355005	0.518064	0.440354	0.393411	0.584152	0.331038	0.377249	0.642309	0.942234	0.557957	0.440457	0.8802	0.308068	0.711166	0.571192	0.63149	0.558014	1.03443	0.366143	0.612472	0.763941	0.499457	0.477906	0.492542	0.716885	0.415365	0.637467	0.522381	0.644433	0.879361	0.757888	0.595085	0.658068	0.687993	0.559009	0.375134
482.364	185.507	unknown	0.263113	0.309157	0.377313	0.750346	0.522551	0.353169	0.316462	0.471231	0.800253	0.763401	0.377444	0.248797	0.38849	0.340771	0.372353	0.530318	0.404179	0.433435	0.720898	0.663925	0.387278	0.425093	0.61303	0.299704	0.496911	0.557713	0.63149	0.599857	0.681522	0.313409	0.684972	0.568201	0.333669	0.407105	0.496128	0.931336	0.403814	0.519397	0.423925	0.644501	0.753422	0.596056	0.512524	0.630574	0.562471	0.560452	0.283546
548.325	186.015	unknown	0.438522	0.442587	0.43315	0.551874	0.530696	0.489621	0.536534	0.363081	0.522684	0.497993	0.446167	0.475201	0.387376	0.428104	0.335093	0.486125	0.412263	0.522286	0.443264	0.598409	0.453467	0.505877	0.563817	0.564065	0.558878	0.508351	0.520502	0.344927	0.610345	0.659764	0.435673	0.502443	0.565987	0.46596	0.362771	0.447322	0.442734	0.456717	0.39812	0.561704	0.502063	0.443047	0.51946	0.55307	0.586131	0.376775	0.55621
600.325	186.21	unknown	0.435246	0.467176	0.484809	0.525422	0.524712	0.409355	0.516382	0.416037	0.493098	0.477898	0.378821	0.411483	0.394549	0.509414	0.349134	0.5661	0.363761	0.481595	0.452753	0.484136	0.371287	0.530904	0.440263	0.495146	0.471798	0.452027	0.505022	0.366876	0.438849	0.497767	0.362146	0.407866	0.458647	0.451356	0.362771	0.380642	0.407421	0.427002	0.427634	0.537167	0.38539	0.393302	0.347179	0.508625	0.439267	0.431226	0.344195
492.345	186.253	unknown	0.651194	0.86766	0.723408	0.909303	1.00882	0.836112	0.961336	0.840668	1.09728	0.719715	0.874447	0.623613	0.532716	0.764588	0.974699	0.806995	0.798409	0.691828	0.762299	0.924691	0.849632	0.984478	0.915596	0.888919	0.858199	0.818902	0.854339	0.798616	0.916281	0.960231	0.70624	0.797578	0.84586	0.694747	0.817341	0.674501	0.727142	0.854141	0.736036	0.839867	0.677392	0.777802	0.767025	0.884033	0.964842	0.91051	0.76355
532.336	186.281	unknown	7.26192	7.31409	6.5162	8.58451	9.92148	7.20544	9.20353	6.95433	8.72395	7.79319	7.07507	6.69257	6.16861	7.20241	7.83676	7.50843	7.29613	7.6324	7.93025	8.25203	7.98726	9.43647	8.07428	8.35888	8.17351	7.85627	7.02986	7.41649	7.8133	7.90948	7.18487	6.30446	8.83683	7.22345	6.62947	6.06776	5.87466	8.17489	6.46031	9.43401	6.70626	6.67572	7.77977	8.50307	8.59731	7.50451	7.73097
546.353	198.782	LysoPC(20:3)	1.45081	1.74053	1.98895	3.41486	3.75462	2.29087	0.950111	2.02069	3.59028	3.77886	1.43236	1.59332	2.10967	2.40176	1.98555	2.81485	1.09755	1.77274	3.31204	3.49	1.7648	2.00505	3.81848	2.2352	3.39773	2.25908	2.24399	4.09156	5.4998	1.70285	3.78131	3.09048	2.00817	2.56419	2.71875	3.46231	2.22105	2.92214	3.6405	3.81117	4.6014	3.42098	2.97341	3.62713	2.07959	2.84748	2.20394
524.369	199.441	LysoPC(18:0)	8.92478	11.6407	15.6796	26.1407	20.3962	16.6733	7.44278	17.8852	24.6093	30.8156	11.1304	11.3733	12.1076	16.1314	16.1434	19.2823	7.79413	13.7541	28.7988	26.69	14.5563	12.8124	28.1549	14.6057	25.2259	17.1138	15.3419	27.0736	35.465	12.4338	27.7442	21.9116	14.8375	15.7244	19.2352	23.6701	15.313	23.6094	30.7602	29.5572	32.8226	22.2744	18.1937	20.2709	17.3286	18.5746	11.5674
440.41	219.251	unknown	0.505428	0.682899	0.782242	0.21219	0.128877	1.02292	0.652453	0.0835975	1.14088	0.991592	0.0841825	0.529657	0.52539	1.00638	0.519225	0.097225	0.652634	0.429945	0.672998	0.586277	0.994642	0.0794267	0.0896833	0.0855744	1.07213	1.32586	0.0821845	0.60169	0.0946536	0.673321	0.0689241	0.747462	0.811803	0.0885011	0.930976	1.06631	0.837272	1.12513	0.094848	0.0791995	0.595998	1.02292	0.817625	0.229785	0.586131	0.694329	0.189307
413.267	231.608	unknown	2.35279	3.10603	2.68757	3.58385	2.99504	2.68022	3.49221	2.89072	3.21281	3.03153	2.58602	2.42851	2.79005	2.49894	6.75321	2.78536	2.54287	2.76019	2.3994	3.43666	2.98722	2.62236	2.54377	2.77721	2.72768	3.1575	3.37366	2.67544	2.64793	3.147	1.90109	2.78944	2.53656	3.00198	2.42998	2.56414	2.15724	2.80834	2.67125	2.59828	2.72935	2.65824	2.56612	2.84977	3.55392	2.81227	3.06875
393.298	235.57	unknown	0.409613	0.434391	0.36437	0.688435	0.544294	0.543482	0.538374	0.396155	0.55271	0.468337	0.420913	0.467961	0.384405	0.424273	1.13155	0.441932	0.412263	0.385276	0.440154	0.516292	0.50511	0.440779	0.572143	0.623121	0.508831	0.684742	0.493107	0.456577	0.387604	0.543529	0.357152	0.403126	0.442832	0.639137	0.370329	0.350521	0.376415	0.41363	0.490095	0.475197	0.439345	0.416736	0.461352	0.478053	0.614167	0.454747	0.534671
338.342	262.939	unknown	1.80854	4.05714	0.523858	0.954679	3.09914	3.33619	1.65345	1.40393	2.90619	3.46795	3.06747	2.88398	0.998755	1.24725	1.90109	1.52365	1.08623	1.52536	1.4038	1.3207	1.4363	1.57943	9.3229	1.02873	0.816581	2.5966	4.31066	1.63723	2.42584	2.98853	2.05175	3.15009	1.85581	9.97544	0.791054	4.36438	0.815752	0.760102	3.17233	1.04488	1.40328	0.973106	2.1633	1.44807	1.81694	4.21623	4.18801
468.441	263.585	unknown	0.721874	1.00202	1.051	0.222294	0.119671	1.40646	0.96712	0.115685	1.58344	1.56657	0.067346	0.689786	0.833069	1.28739	0.966475	0.123741	1.02845	0.321063	0.849459	0.890226	1.52471	0.0938679	0.0746406	0.179706	1.53928	1.76667	0.098574	0.75456	0.15805	0.984558	0.125317	1.19632	1.09902	0.106201	1.37942	1.4501	1.432	1.90398	0.150176	0.111315	0.910846	1.36572	1.01136	0.204253	0.997328	0.999199	0.292566
673.529	276.485	unknown	0.868249	0.360627	0.27802	0.65748	0.48789	0.841958	0.5504	0.686365	0.772636	0.490822	0.286221	0.355005	0.394549	0.439345	0.573371	0.584152	0.616799	0.396997	0.47352	0.709299	0.623872	0.259942	0.609116	0.29951	0.693282	0.692028	0.456581	0.889177	0.37001	0.479331	0.313291	0.417295	0.371662	0.300904	0.510767	0.341237	0.564683	0.600927	0.411008	0.448797	0.365815	0.401329	0.37308	0.417016	0.558235	0.534195	0.501994
778.54	294.937	unknown	1.37492	0.625381	0.716789	0.971516	1.06264	0.989496	2.99563	1.32473	0.994195	0.856026	0.593544	0.519643	0.351507	0.706193	1.26512	1.20301	0.420347	1.1985	0.726701	1.76759	1.30558	0.900051	0.730332	0.479217	1.5488	2.59549	0.783245	1.3854	1.32383	1.18766	1.23326	0.626156	0.571078	0.566835	1.28082	0.534553	1.2318	0.736721	2.5263	0.963997	0.878332	0.975971	0.51946	0.672756	1.23966	1.65472	0.3528
830.57	300.468	unknown	0.546982	0.502576	0.508539	0.647643	0.554315	0.861504	0.44481	0.608686	0.470227	1.10488	0.374685	0.422663	0.353917	0.422815	0.613926	0.439428	0.236638	0.737256	0.70018	0.990723	0.574933	0.401627	0.49058	0.306732	1.08743	0.609426	0.27736	0.697084	0.828392	0.392884	1.08413	0.849201	0.528994	0.345498	0.781942	0.431883	0.833067	0.506026	1.1636	0.859777	0.605625	0.786973	0.624353	0.807957	0.671912	0.626224	0.281883
1199.78	305.476	unknown	0.307857	0.302191	0.319137	0.388843	0.342892	0.469983	0.275217	0.268936	0.389862	0.435512	0.317598	0.336675	0.353899	0.373837	0.360867	0.295701	0.322674	0.349261	0.39079	0.426201	0.372024	0.265943	0.346412	0.278799	0.624671	0.350244	0.250495	0.290841	0.367022	0.305428	0.354403	0.275485	0.888392	0.35626	0.385942	0.331208	0.35392	0.417995	0.334418	0.29345	0.282132	0.358165	0.350856	0.297444	0.399682	0.316425	0.32008
1194.82	305.537	unknown	0.651061	0.584115	0.748222	0.725511	0.717211	0.960466	0.577878	0.566336	0.706272	0.870005	0.64741	0.73285	0.757153	0.63179	0.745647	0.563892	0.802152	0.651909	0.883585	0.831068	0.704443	0.490584	0.542581	0.525997	1.06427	0.826999	0.644493	0.728515	0.758877	0.642221	0.647895	0.55709	2.85828	0.629506	0.861859	0.739631	0.746974	0.868051	0.581828	0.585518	0.583514	0.88471	0.61467	0.512588	0.716306	0.628028	0.667115
754.537	306.19	unknown	1.18616	0.406859	1.24087	0.575898	0.757761	0.98062	1.41707	0.613467	0.576418	0.660445	0.786368	0.57599	0.464022	0.40783	1.02824	1.43295	0.411911	0.961957	0.47303	1.78855	0.450201	0.660883	0.719356	0.319886	1.4326	1.64062	0.974931	1.06352	1.13708	0.792198	0.9404	0.297109	0.34762	0.699402	1.06048	0.360696	1.16384	0.596426	0.809828	0.86704	1.06828	1.07787	0.568086	0.455589	1.26416	1.00024	0.648439
678.519	308.217	unknown	0.31698	0.170338	0.323081	0.173394	0.295975	0.255618	0.29532	0.226781	0.213254	0.262268	0.143939	0.228862	0.210286	0.228366	0.224272	0.262734	0.133352	0.292117	0.262235	0.764112	0.208274	0.11311	0.144888	0.164537	0.585048	2.48482	0.287803	0.328038	0.537245	0.565617	0.683114	0.182053	0.123826	0.25356	0.341851	0.236289	0.405989	0.363878	0.236937	0.179709	0.386726	0.572324	0.193141	0.255167	0.333736	0.337349	0.376809
675.542	310.475	SM(d18:1/14:0)	7.15326	2.91045	5.50557	4.22234	4.0528	5.70301	3.98636	3.68059	4.17233	6.02269	3.65214	3.2319	4.46396	5.13173	4.17836	4.74112	4.65839	3.98227	4.77206	7.58971	3.96549	3.4011	3.50075	3.16885	5.03459	4.61786	3.05805	5.36275	4.4552	5.41622	4.44844	3.57464	2.11679	3.20042	5.8722	3.32156	6.40952	5.05768	3.3598	2.45816	3.89121	3.31781	4.65804	3.90568	4.34476	4.61814	3.4324
697.526	310.627	PA(44:4e)	1.88613	0.745872	1.32583	1.05612	1.15914	1.50321	1.13334	0.899158	0.975292	1.36242	1.01503	0.82594	1.21966	1.31262	1.12799	1.20388	1.34268	1.07349	1.02999	1.99	1.21689	0.781691	0.932233	0.80541	1.2	1.28828	0.826115	1.53162	1.14951	1.38778	1.22706	0.861163	0.443408	0.830573	1.47917	0.726105	1.54147	1.22783	0.849472	0.669026	1.00349	0.825681	1.07129	1.15079	1.12642	1.22071	0.859507
792.551	310.872	unknown	1.15477	0.467255	0.52308	0.634468	0.4443	1.07565	0.971861	0.619673	0.748511	0.698605	0.518558	0.482843	0.419765	0.510839	0.636262	0.583399	0.437439	0.597425	0.422906	0.743007	0.78465	0.43365	0.43695	0.19444	0.720618	0.861536	0.408163	0.810726	0.761174	0.395817	0.769234	0.679207	0.258926	0.263273	0.828965	0.282151	0.652012	0.488846	1.14086	0.439937	0.536764	0.560159	0.456985	0.46213	0.66363	0.883802	0.249511
828.554	312.52	unknown	0.744067	0.416221	0.750979	0.830206	0.883375	1.07799	0.633582	0.646483	0.617976	0.858954	0.588795	0.578982	0.586309	0.419171	0.769804	0.867139	0.443534	0.812756	0.602228	1.20495	0.641301	0.509877	0.74457	0.297276	1.16189	0.678246	0.678047	0.741014	0.664924	0.548329	1.00137	0.771016	0.579233	0.51135	0.974459	0.471045	0.995632	0.763241	0.772402	1.24004	0.926747	0.683856	0.823925	0.909183	0.973727	0.820518	0.4064
723.542	312.544	PC(32:5)	2.1873	1.16056	1.43867	1.52256	1.42706	2.41197	1.00425	1.78723	1.55859	1.97385	1.07738	0.982485	1.84776	1.29634	1.43532	1.20708	2.03353	1.21988	1.39373	2.22097	1.46703	1.03875	1.75789	0.992698	2.03708	1.10742	1.09487	2.75416	1.27104	1.40345	1.23614	1.21586	0.977673	1.01881	1.73127	1.14253	1.608	1.20773	1.36318	1.32559	1.49613	1.54832	1.33093	1.53478	1.46949	1.48819	0.987881
701.558	312.638	SM(d18:1/16:1)	8.87585	4.73218	5.57173	5.96227	5.33796	9.51463	4.43028	6.77393	6.45624	6.91097	4.65705	4.19067	6.97221	4.87843	5.75176	5.04261	7.90542	4.65326	5.4722	8.99683	6.36134	4.31769	7.05187	3.90514	8.55246	4.50352	4.35055	11.425	5.12573	5.53536	4.8447	4.94334	4.22005	3.81316	6.3619	4.19477	6.78754	4.68249	5.03725	5.06273	5.63809	5.49384	5.22778	5.90861	5.73493	5.98113	4.25733
752.522	313.909	unknown	0.833866	0.358305	0.549671	0.386938	0.609524	0.30564	0.349182	0.519838	0.463798	0.516905	0.32191	0.502044	0.314926	0.383511	0.388422	0.335793	0.285055	0.344933	0.43529	1.25133	0.351736	0.200474	0.382019	0.232099	0.456552	1.04086	0.64843	0.559511	0.649086	0.546742	0.50526	0.327469	0.228891	0.32888	0.566103	0.261859	0.516709	0.463257	0.563379	0.521248	0.458823	0.43941	0.377945	0.314203	0.674099	0.607063	0.333652
730.538	314.283	GPCho(32:2)	4.58993	2.14479	3.60242	2.0466	2.9738	1.75077	2.71897	2.47151	2.34367	2.72433	1.6196	2.67821	1.78028	2.31132	1.96253	2.44279	1.55882	1.77572	2.43291	7.94687	1.81311	1.29689	1.98383	1.24237	2.88846	6.07648	3.24253	3.1541	3.57873	3.3038	2.98378	1.76591	1.46121	1.68548	3.60988	1.6563	2.88148	2.78974	3.71535	2.46269	2.52175	2.80394	1.76667	1.58094	3.85304	3.53804	1.87854
599.504	314.456	unknown	0.269684	0.15732	0.281724	0.173728	0.305191	0.240033	0.261913	0.220439	0.127766	0.148605	0.209672	0.208993	0.127419	0.136261	0.273254	0.173592	0.170138	0.229415	0.168492	0.238722	0.259373	0.31683	0.178516	0.129199	0.388544	0.235839	0.165505	0.424961	0.33253	0.305439	0.13841	0.0889098	0.138835	0.239208	0.187258	0.127737	0.310927	0.132498	0.187223	0.289796	0.352984	0.241074	0.12876	0.275495	0.212942	0.204628	0.159734
818.519	315.105	unknown	0.370965	0.177893	0.398202	0.556836	0.32999	0.453702	0.546821	0.42524	0.244076	0.336598	0.364388	0.289286	0.224909	0.216708	0.623569	0.553134	0.124736	0.616675	0.185946	0.388391	0.505059	0.50745	0.375955	0.186414	0.729954	0.587925	0.281686	0.379432	0.361592	0.465961	0.590051	0.314386	0.193556	0.324541	0.470165	0.172572	0.439691	0.261686	0.670093	0.496355	0.360622	0.273712	0.363531	0.435244	0.350287	0.397284	0.183045
780.553	315.69	PC(36:5)	30.1872	10.4041	45.1522	46.0144	35.5575	54.0595	150.014	36.763	18.0833	30.8126	32.9804	21.7475	16.4934	17.1203	78.685	57.6813	8.05382	70.6836	16.6873	43.7458	65.7485	77.6283	33.1669	18.2216	66.0454	73.7414	23.9396	41.0778	31.1644	57.6167	78.8937	25.8076	13.4432	23.0835	41.1324	13.2257	53.8706	26.756	73.1319	56.9243	37.7173	24.0849	31.4696	36.0509	37.0235	42.829	12.6748
870.526	315.719	unknown	0.926122	0.413248	1.26833	1.52972	1.09615	1.41652	1.82344	1.25476	0.639937	0.805908	1.05581	0.965302	0.58531	0.647456	1.78915	1.54371	0.306361	2.12152	0.603442	1.24908	1.72291	1.70717	1.03035	0.605579	1.79244	1.84844	0.786949	1.2788	0.896181	1.4518	1.87533	0.92135	0.4868	0.841072	1.26617	0.572013	1.38159	0.780479	1.69325	1.46238	0.992172	0.744681	1.05102	1.30438	1.05032	1.23794	0.545595
802.535	315.932	unknown	3.96669	1.57615	5.8242	7.66939	4.56871	6.28876	11.101	5.44928	2.59215	3.83013	4.29909	3.67445	2.43827	2.46011	9.18486	8.32145	1.21677	10.1137	2.36065	5.82551	8.42549	9.2042	5.13854	2.0008	8.79057	9.21531	3.38658	5.46602	3.73761	7.46658	9.48223	4.41181	2.1029	3.45567	6.06404	1.87322	6.87726	3.35734	9.95908	7.51277	4.34141	3.29359	4.24563	5.76703	4.74212	5.86687	2.03051
778.537	322.24	PC(36:6)	1.75501	0.672449	1.48718	1.25975	1.92372	0.708244	1.83771	1.03026	1.04488	0.880378	0.663799	0.988096	0.99632	1.7496	1.41976	0.639706	0.908498	0.734341	1.12316	2.81834	1.00476	0.578911	1.21167	0.78365	1.37231	1.75592	1.03877	1.36516	1.58105	1.64603	1.92704	0.626765	0.595159	1.24367	1.44166	0.843585	1.28991	1.15702	1.35851	1.30162	1.0015	1.03268	0.82664	1.42975	1.5624	1.10921	1.03942
768.553	322.314	PC(36:4e)	0.962478	0.452549	0.68081	0.581818	0.419353	1.3769	1.03661	0.436805	0.570692	0.655296	0.827785	0.588149	0.509294	0.332861	0.654087	0.983584	0.581427	0.635162	0.320039	0.64292	0.536258	0.61509	0.444149	0.143053	0.884773	0.66487	0.603	0.729097	0.68704	0.383692	0.496564	0.411965	0.256435	0.358259	0.695871	0.315794	0.689517	0.489891	0.443442	0.469335	0.599387	0.609785	0.692405	0.480255	0.82154	0.841234	0.336732
575.502	322.348	unknown	0.202234	0.209855	0.203692	0.168764	0.385358	0.170793	0.282792	0.154307	0.144882	0.220755	0.129024	0.168111	0.102915	0.144519	0.31558	0.0797587	0.206925	0.125953	0.212863	0.402657	0.336234	0.0913502	0.16191	0.127973	0.322927	0.292468	0.155413	0.192312	0.278102	0.393745	0.252957	0.164034	0.163766	0.167445	0.177655	0.131858	0.231151	0.20821	0.223754	0.299218	0.242813	0.246775	0.105768	0.179219	0.351404	0.24146	0.155036
756.552	322.415	PC(34:3)	11.7265	4.53451	8.99876	7.63418	11.2987	4.27905	11.3739	6.27744	6.41124	5.82786	4.00598	5.35464	6.76263	10.1476	9.38304	3.82189	5.48056	4.53175	6.62014	18.6048	6.49681	3.18381	7.65627	4.8362	8.79973	10.9868	6.53395	8.43588	10.1457	11.0624	12.3626	3.98012	3.60868	8.19924	9.77056	4.88687	8.62548	7.29373	9.11267	7.92282	6.31527	6.30376	5.73294	8.75514	9.30756	7.12289	6.74816
896.541	325.711	unknown	2.08179	1.73417	1.74832	2.12346	1.86653	1.84281	1.52349	1.81331	1.60469	1.81887	1.72197	1.79825	1.61765	1.63348	2.08879	1.95905	1.91389	1.98026	1.84004	1.87582	1.85052	1.73563	1.59243	1.70635	2.33461	1.97307	1.35575	1.99909	1.82112	1.8209	1.90091	1.82183	1.46792	1.46249	1.90486	1.28858	1.97429	1.46408	1.88113	1.76195	1.82912	2.07043	1.51019	1.79159	1.91949	1.71472	1.27417
844.528	325.821	unknown	0.598489	0.53643	0.506425	0.624935	0.617706	0.571419	0.550942	0.569356	0.534744	0.682079	0.636518	0.572104	0.489166	0.523832	0.607977	0.595053	0.629104	0.517776	0.640834	0.58194	0.519217	0.60748	0.522762	0.445727	0.747138	0.527605	0.349426	0.602026	0.66226	0.562597	0.602668	0.588212	0.440965	0.467759	0.616273	0.422661	0.51902	0.488277	0.631655	0.645851	0.549003	0.5654	0.505271	0.584898	0.591883	0.581903	0.331276
828.549	325.949	unknown	11.3972	9.25511	8.94941	10.2326	10.7936	11.725	11.0208	10.8864	8.85675	9.67673	8.93952	8.03939	7.80377	8.33121	12.563	10.1478	10.5085	11.0028	8.99846	10.8645	11.2507	10.6434	7.52705	9.71031	13.0006	11.0199	6.02414	11.5497	9.84666	10.2681	10.75	9.73269	7.89583	7.54249	11.7219	6.25588	11.1946	7.43486	12.3206	10.011	10.183	11.2968	7.20953	9.65841	11.3228	10.7034	5.47763
806.569	326.214	PC(38:6)	92.9959	56.3428	68.1041	74.2969	73.0544	103.539	130.462	88.6577	65.827	79.0146	66.8512	45.4658	44.6605	63.7308	105.469	82.2533	65.2451	79.6886	52.2306	92.3441	109.092	84.9372	53.7602	63.8588	124.07	93.9333	36.8901	113.677	74.9805	79.0642	87.3503	68.1016	51.0282	44.0786	89.9397	37.7631	98.8265	49.5004	155.14	87.0385	84.0319	79.4908	46.6288	73.936	92.5825	99.2926	30.188
854.57	326.484	unknown	0.459864	0.337899	0.292664	0.449358	0.36466	0.524249	0.402326	0.335457	0.317007	0.412021	0.277443	0.36473	0.287968	0.378302	0.325296	0.301678	0.404559	0.293953	0.387115	0.572782	0.349632	0.329284	0.396959	0.452469	0.457211	0.353568	0.33217	0.362928	0.367156	0.250787	0.422652	0.488496	0.330955	0.205772	0.456278	0.258341	0.332087	0.430768	0.398164	0.332911	0.347019	0.324151	0.356682	0.428228	0.333435	0.409529	0.174313
689.559	328.393	unknown	3.8884	1.81748	2.48068	2.26812	2.10379	3.59114	2.03156	2.26617	2.73894	3.30244	2.3411	1.78359	2.72285	2.90312	1.80698	2.35356	2.54083	2.37067	2.14239	3.21405	2.31146	1.79466	1.90079	0.917151	2.91265	2.26129	1.97828	2.9393	2.3838	2.52205	2.31219	2.35576	1.16492	1.68266	3.12338	1.86211	2.81145	2.65953	1.81543	1.50263	2.01804	1.78706	2.51657	2.34405	2.45358	2.71262	1.62546
711.541	328.555	unknown	0.943961	0.451129	0.654	0.580796	0.588693	0.728799	0.414434	0.593991	0.647338	0.826562	0.537748	0.532898	0.600997	0.693823	0.423171	0.580492	0.667099	0.473892	0.513584	0.79357	0.543012	0.399338	0.495302	0.234596	0.725529	0.515677	0.571973	0.737963	0.706382	0.633496	0.584641	0.589445	0.298938	0.437522	0.70787	0.413404	0.802428	0.644001	0.417619	0.304343	0.522585	0.35357	0.611248	0.550694	0.573133	0.648279	0.403776
744.553	331.026	PE(39:9e)	18.9374	8.83911	12.6075	9.74107	7.57958	12.2382	8.76984	8.11923	12.5524	15.469	7.95253	12.0906	7.97646	10.2428	6.47327	7.88044	8.62302	7.68678	7.93362	10.8971	9.34696	4.77003	7.43864	1.8609	7.90163	14.2035	11.6936	7.48402	12.2878	6.42065	9.22436	11.0155	4.22539	4.17989	13.2249	7.809	12.1231	12.6971	12.5858	9.21319	7.1649	8.34093	7.40163	11.1782	13.0935	13.5756	5.88675
770.567	333.147	unknown	1.30308	0.616464	0.6387	0.674006	0.712163	0.788455	0.625017	0.538227	0.641364	0.75107	0.458329	0.956344	0.562383	0.82432	0.597478	0.461251	0.653993	0.512189	0.610041	1.18842	0.726554	0.365191	0.593924	0.269633	0.886357	0.734677	0.742182	0.647305	0.867343	0.549988	0.886092	0.674672	0.418438	0.375928	0.812534	0.536777	0.604135	0.808498	0.949008	0.704624	0.545961	0.468703	0.65962	0.57998	0.788959	0.868429	0.477902
792.587	333.281	PE(40:6)	3.75851	2.2634	4.55757	6.79047	4.8975	4.00346	11.3076	6.09712	3.38798	5.11162	2.09079	3.56455	2.09701	3.91602	6.32432	4.7824	1.5776	5.26882	4.50653	3.59089	8.61563	4.45841	3.83369	2.51193	6.3345	8.52256	3.57227	3.65219	3.0526	5.41623	10.8564	4.82809	2.60735	2.96174	5.77791	4.10173	6.19798	4.36681	11.3565	9.59792	3.69337	3.53847	4.02555	8.59475	3.44734	5.28617	1.65061
651.534	333.326	unknown	0.563938	0.422696	0.360768	0.416489	0.724255	0.427636	0.754789	0.41576	0.346456	0.338907	0.299394	0.336685	0.26954	0.373501	0.581194	0.272118	0.489144	0.297298	0.539175	0.632004	0.812277	0.467897	0.265899	0.723516	0.6757	0.586372	0.295632	0.661287	0.43928	0.64164	0.64305	0.392227	0.267322	0.350387	0.441891	0.364904	0.557244	0.351404	0.704259	0.526434	0.507296	0.49792	0.220732	0.479371	0.513899	0.611085	0.396855
764.531	333.377	unknown	1.44838	1.81126	4.19103	1.58393	1.46579	2.47152	8.1376	1.92071	1.27975	3.24221	1.70774	1.63383	0.876091	0.978946	1.68773	2.95603	3.66331	1.47927	1.23454	3.22164	3.62084	2.95288	1.33341	2.24337	2.81692	2.33767	1.06318	2.70704	2.58853	1.95872	2.52409	1.2319	0.969919	1.0518	1.92603	0.857486	2.31589	1.45352	2.66013	1.68425	1.5113	2.03119	0.913626	1.50495	3.69668	2.96334	1.1325
766.562	333.444	PE(38:5)	5.78233	3.01439	8.59284	11.2755	8.06796	5.73646	17.9624	10.0334	5.05069	10.6276	4.53313	4.70248	2.94226	4.27642	7.94569	8.38527	3.48724	10.7789	8.5695	6.22218	20.8466	8.75479	5.06727	3.91924	9.23682	13.8921	4.74598	5.25921	5.81773	9.90377	25.6268	5.99832	3.64373	5.20372	8.64557	6.82522	9.15339	5.49807	13.4241	16.4717	6.54733	6.14153	6.4319	13.0879	7.46605	9.41584	3.35174
623.503	333.716	PG(38:6)	0.247804	0.241489	0.629703	0.228328	0.230888	0.380498	1.20704	0.322895	0.242579	0.43098	0.2517	0.269997	0.161724	0.231231	0.287636	0.477767	0.610186	0.233913	0.200368	0.418236	0.572681	0.410117	0.220031	0.284613	0.498428	0.326185	0.174452	0.420171	0.37228	0.324029	0.326454	0.224391	0.173208	0.15434	0.352668	0.127737	0.380766	0.274459	0.409052	0.224244	0.238477	0.317236	0.105768	0.206465	0.573693	0.441831	0.197318
719.57	334.199	unknown	0.246111	0.281691	0.312	0.338565	0.251532	0.458962	0.219855	0.271361	0.334886	0.387015	0.177366	0.213441	0.337832	0.376547	0.237617	0.252406	0.3025	0.245257	0.359095	0.299622	0.315974	0.265167	0.290027	0.260518	0.403368	0.316888	0.249142	0.339125	0.222705	0.363561	0.298734	0.241169	0.190046	0.270305	0.310646	0.220449	0.257991	0.258064	0.221639	0.192336	0.262076	0.378465	0.223031	0.229443	0.261519	0.275389	0.168757
898.559	335.039	unknown	0.527475	0.400365	0.439786	0.674106	0.52783	0.532301	0.561602	0.769631	0.585052	0.454797	0.398215	0.501008	0.612648	0.646692	0.48788	0.428817	0.437076	0.503178	0.575785	0.598461	0.610703	0.538266	0.507519	0.462033	0.611826	0.604821	0.574025	0.715299	0.516741	0.627378	0.682386	0.509943	0.507915	0.489838	0.621871	0.385925	0.617141	0.619409	0.729367	0.457094	0.566933	0.521567	0.650833	0.460607	0.538976	0.489461	0.502243
830.567	335.65	PC(40:8)	4.01078	2.76211	3.68932	4.35223	4.14902	4.01486	4.4371	5.57943	4.05722	3.74027	2.64989	3.8681	4.44447	4.884	3.4423	2.96347	3.37486	3.50035	3.58272	4.52761	4.71561	4.47853	3.90405	3.40562	4.72432	4.82262	4.12152	5.37899	3.88903	4.34585	4.98047	3.68833	3.22959	3.3996	4.47624	2.63025	4.91925	5.00096	5.64876	3.24882	3.78226	3.4171	4.59209	3.41316	3.26571	3.50397	3.07326
722.513	336.337	unknown	0.126696	0.169319	0.251519	0.325698	0.581806	0.168532	0.69653	0.347803	0.156768	0.451945	0.315659	0.165508	0.159392	0.228033	0.391815	0.287865	0.05519	0.501981	0.330016	0.189551	0.741113	0.375292	0.172348	0.15153	0.371527	0.767635	0.220264	0.18249	0.178745	0.630585	0.87611	0.177951	0.159728	0.220573	0.322359	0.193931	0.26112	0.239569	0.487397	0.819379	0.122083	0.159083	0.387715	0.436523	0.19638	0.24969	0.138835
820.565	336.363	PS(39:7)	7.96564	4.79573	3.89618	5.44921	4.23423	5.21486	5.31257	5.08239	6.28729	6.34026	3.95233	5.29498	3.5711	5.29894	4.22574	5.31417	4.12735	6.07609	3.78681	4.95453	5.50815	5.17692	3.38321	3.23384	5.92479	6.31293	4.04066	4.83041	6.43831	3.58747	5.27178	5.48326	3.21757	3.92904	6.74224	4.02019	6.03709	4.6519	9.78393	3.67947	5.26393	4.8001	5.39114	5.14342	4.83111	6.07592	4.27309
808.583	336.405	PC(38:5)	31.5009	18.009	29.4112	29.9892	32.1892	39.3903	38.0848	37.7681	25.6883	30.565	25.548	21.8058	29.2145	25.1348	25.9843	29.7854	23.2953	29.4696	23.4779	34.7529	32.8597	35.8531	29.4556	20.4571	41.5029	32.9888	26.6192	47.0809	28.1616	30.9106	30.5306	23.286	21.4888	19.5955	33.7208	16.5488	43.7733	29.4279	35.1617	27.0797	32.7223	24.7748	33.1191	26.0068	30.2954	29.557	20.922
872.541	336.631	unknown	1.8241	1.86151	1.57524	1.7157	1.69972	1.69878	1.34788	1.58055	1.76821	1.66729	1.75513	2.05531	1.92356	1.36053	1.80027	1.77183	2.02657	1.89696	1.82388	1.9477	1.37571	1.44646	1.52785	1.93345	1.80133	1.6631	1.76093	1.75302	1.8529	1.65372	1.57436	1.49362	1.39889	1.98143	1.65898	1.78017	1.50001	1.75467	1.48852	1.68249	1.58141	1.86694	1.78975	1.49718	1.81662	1.41169	2.03184
790.569	336.702	PS(36:1)	3.29987	3.14531	1.80095	4.78832	4.26656	2.42638	3.11449	4.27177	3.09896	4.636	1.45049	1.84955	1.95656	3.58542	2.51371	2.49838	2.2878	2.52084	4.41388	3.39561	5.69682	2.03149	2.39563	2.39132	4.04138	5.41522	2.23018	1.75029	3.17053	3.11178	4.71038	4.02579	2.89918	2.13917	4.75912	2.19342	3.38882	2.62174	7.59788	3.82056	2.58506	3.30024	2.46358	5.11598	2.91703	3.43179	1.33122
804.551	337	PC(38:7)	18.7723	16.3928	21.2105	18.5567	16.615	22.8548	16.0187	15.4694	18.8982	19.5944	20.664	17.2244	16.9497	11.9795	26.386	21.0134	20.1847	24.6022	18.5943	22.1242	16.1076	18.1735	17.2696	14.6365	24.7847	16.5132	14.2241	21.4873	19.618	15.4091	17.1615	13.8649	14.8003	19.7177	22.9151	15.2472	17.4884	18.0533	15.9059	21.282	21.3019	20.141	18.9529	17.5082	19.9862	18.2259	17.084
1195.83	337.372	unknown	0.783805	0.386945	1.04303	0.469911	0.486141	1.04946	0.665866	0.434453	0.519477	0.583155	1.03725	0.514819	0.667163	0.361	0.971139	1.12077	0.820602	0.919147	0.555867	0.743157	0.413335	0.753579	0.530775	0.397698	0.878062	0.38154	0.542189	0.790996	0.539724	0.565076	0.540617	0.266842	0.424175	0.465824	0.562386	0.444774	0.679993	0.496289	0.343359	0.699878	0.817229	0.783115	0.700446	0.503806	0.874059	0.6661	0.500093
1195.33	337.423	unknown	0.536621	0.270965	0.651243	0.319076	0.294922	0.707829	0.435588	0.262322	0.415443	0.367342	0.726409	0.341876	0.436921	0.222813	0.579404	0.70042	0.608791	0.554921	0.401543	0.520022	0.305802	0.444424	0.462951	0.278799	0.599959	0.291758	0.307503	0.557572	0.402132	0.328657	0.361645	0.21325	0.232664	0.316179	0.478351	0.286495	0.45452	0.38896	0.243726	0.511156	0.619863	0.489556	0.383715	0.311737	0.588706	0.447968	0.370434
1196.34	337.465	unknown	0.516915	0.357245	0.662465	0.351899	0.396267	0.886297	0.521953	0.309256	0.349795	0.431827	0.852226	0.427677	0.544323	0.243412	0.544373	0.785946	0.611645	0.670635	0.497477	0.588857	0.400867	0.516273	0.473545	0.402364	0.783587	0.284153	0.337257	0.658314	0.414019	0.310074	0.370935	0.232613	0.32895	0.38699	0.504452	0.31859	0.51037	0.345767	0.31574	0.508485	0.672271	0.573877	0.524402	0.341194	0.73507	0.531418	0.405593
782.567	337.585	PC(36:4)	135.169	78.1932	154.331	99.4795	109.882	187.079	147.656	93.4172	90.6501	125.34	160.608	102.286	114.577	64.4499	167.219	173.019	129.569	146.349	93.6295	152.111	101.113	125.836	108.316	92.5284	173.837	110.634	92.4802	157.589	108.273	99.1826	106.6	73.4638	87.1062	96.3088	132.529	87.3014	136.993	109.066	91.5236	151.952	157.223	135.952	114.852	102.714	144.962	120.437	103.868
748.527	338.266	PE(38:7e)	0.952354	0.598775	0.965985	1.37942	1.29531	1.52719	1.75475	1.1058	0.689854	1.57539	0.939463	0.635078	0.59225	1.10315	0.997914	1.3099	0.55453	1.97766	1.14885	1.0865	1.74137	1.23304	0.62783	0.433791	1.09733	2.34621	0.590158	0.643985	0.6699	1.34543	2.61323	0.830181	0.677245	0.873143	1.17893	1.05565	1.31986	1.11339	2.3638	2.34188	0.687705	0.676681	0.866816	1.78977	0.865555	1.06421	1.18984
776.584	339.587	PE(40:7e)	1.2365	0.695631	1.44447	0.995785	0.883944	2.01278	0.529293	1.07843	1.69027	1.16731	0.664842	0.487924	1.42212	1.15054	0.932226	0.809652	0.858931	1.01327	0.960156	0.829274	1.29651	1.22554	0.719058	1.3906	1.72853	0.735299	1.04607	1.67132	0.665537	1.07501	0.993728	0.535719	0.674961	0.992294	0.953442	0.952759	1.03361	1.05431	0.608978	0.934571	0.957141	0.861666	0.602705	0.9611	1.03963	1.12599	0.87485
728.527	340.484	PC(32:3)	0.421737	0.288156	0.347331	0.26775	0.388234	0.297376	0.393799	0.331714	0.25733	0.295536	0.166529	0.254415	0.347372	0.306578	0.286928	0.323477	0.214511	0.285907	0.356253	0.375989	0.350203	0.240301	0.270143	0.279315	0.561858	1.11082	0.367442	0.328306	0.556728	0.400713	0.460765	0.272824	0.135902	0.403835	0.370958	0.252585	0.325787	0.329499	0.359478	0.280842	0.355939	0.390361	0.333954	0.204869	0.38256	0.346907	0.323934
754.537	340.493	PC(34:4)	1.81469	1.13145	1.90637	0.792891	2.18399	0.842948	1.53718	1.20947	0.953367	0.574644	0.976174	0.80767	1.12456	1.15134	2.05023	0.929483	1.23345	0.942284	1.06956	2.69722	1.71308	2.23737	0.940434	3.198	2.17111	0.914047	1.40387	2.7128	1.64574	2.47028	1.62132	0.547108	0.703643	1.06995	1.0383	0.971138	1.60971	1.19335	1.15504	1.36534	1.78516	1.21852	0.845064	0.66156	1.34131	1.11543	1.77806
706.545	340.773	unknown	2.83878	2.8405	2.91116	1.34507	2.38001	3.11581	4.10169	2.42483	3.40461	3.13889	1.36797	2.54714	2.94044	3.24519	2.63666	3.0496	1.8257	2.24916	2.27691	4.507	3.16976	1.58436	2.49092	1.8639	4.70764	9.90523	2.59158	4.02718	3.46874	4.55118	5.25005	2.43443	2.43899	2.07925	3.00094	2.2663	5.29063	3.66734	3.65313	3.03664	2.81837	4.19052	1.71819	1.93561	4.49545	4.09255	2.01316
822.542	341.019	unknown	0.556999	0.363083	0.461155	0.272294	0.410546	0.293136	0.426021	0.387333	0.348883	0.240773	0.347782	0.35729	0.32776	0.487187	0.531838	0.290196	0.291699	0.329509	0.322972	0.535893	0.465287	0.61344	0.259648	0.644999	0.707248	0.324541	0.45101	0.6677	0.430666	0.475154	0.349162	0.221765	0.209515	0.473367	0.296443	0.218812	0.26076	0.356471	0.476895	0.263647	0.462548	0.273547	0.379315	0.277467	0.298614	0.301712	0.430409
725.556	341.029	SM(d18:1/18:3)	3.22195	3.26421	2.74698	3.76388	3.06319	4.36244	2.30056	3.75157	3.9813	3.86013	3.05506	3.49641	3.9314	4.40891	3.03426	3.34572	3.53038	3.0975	3.66617	3.40091	3.31895	3.09757	3.33422	2.66172	4.6716	3.09885	2.97309	3.66031	4.1111	3.43743	3.48632	3.54258	2.86309	3.28299	4.22524	3.24287	3.81157	3.79679	3.40397	3.16374	2.80971	3.77692	3.71056	3.40175	3.40675	3.02807	2.6975
732.554	341.325	PC(32:1)	19.3792	7.70312	19.2424	5.73428	17.9711	7.76028	13.4212	7.88075	6.74005	3.8486	7.89853	5.58987	8.08572	8.68076	17.5551	7.15474	11.4697	6.66869	7.1636	28.0806	13.8289	17.3256	7.31704	21.6923	24.7841	7.19448	11.0371	26.107	13.2863	26.4263	11.3607	3.34119	5.22236	7.18863	8.77414	7.02253	14.9164	8.95008	9.12828	10.9268	16.3208	8.90873	5.39356	4.92471	12.4787	9.09891	15.7648
793.589	341.438	unknown	0.573707	0.230871	0.446135	0.76	0.46582	1.17481	1.30555	0.752824	0.553553	0.645384	0.431418	0.496791	0.461599	0.577486	0.620459	0.485025	0.429824	0.593698	0.852266	0.616327	0.859086	0.552566	0.655505	0.504033	0.920776	0.977361	0.551403	0.659017	0.497025	0.443177	1.40358	0.535622	0.468252	0.551006	0.717566	0.552256	0.471234	0.497126	1.12712	0.705167	0.521831	0.680328	0.625979	0.97586	0.557946	0.591566	0.339384
818.61	342.155	PS(38:1)	3.2732	2.08462	2.33579	2.93217	2.31108	3.63796	3.88621	4.25008	2.93062	3.42068	1.72204	1.83235	2.19213	2.24182	4.29624	2.54986	2.05161	2.96098	4.32759	2.62358	3.72057	2.34239	2.37757	2.61434	3.10672	3.19156	1.83417	4.27261	2.19111	1.93166	4.33427	3.14468	1.74964	2.04366	3.68193	2.04074	3.18622	1.82387	5.20033	4.34518	2.79279	4.13842	2.11186	3.81284	2.39919	2.8185	1.13122
887.568	343.7	unknown	0.260222	0.302373	0.348275	0.316876	0.306751	0.394626	0.245358	0.309384	0.295634	0.307441	0.395048	0.307824	0.294044	0.25603	0.326621	0.347815	0.346162	0.278923	0.261398	0.275722	0.280967	0.410098	0.320414	0.219383	0.376881	0.226405	0.327601	0.543187	0.434481	0.31473	0.195348	0.27549	0.297798	0.313038	0.355465	0.3099	0.420952	0.28776	0.260286	0.313717	0.370683	0.402809	0.28514	0.372117	0.260263	0.216905	0.294352
627.535	344.658	unknown	1.45812	1.6572	1.67977	1.78433	2.06342	2.0012	1.74987	1.81942	1.51145	1.68707	2.48055	1.70416	1.76569	1.40969	1.72669	2.04528	1.87028	1.67684	1.25223	1.45009	1.73257	2.45506	1.87888	1.33916	2.0543	1.32113	1.66133	3.29421	2.38145	1.60072	1.0561	1.36778	1.647	2.03571	1.83735	1.57205	1.98319	1.37624	1.89916	2.14161	2.22573	1.9406	1.56469	2.21671	1.50521	1.39432	1.54191
703.576	345.236	SM(d18:1/16:0)	28.083	24.735	26.4402	28.6946	22.5213	43.3128	21.3523	26.5834	28.0046	29.3983	26.0172	20.4984	33.3973	29.9764	26.2448	24.607	30.0194	20.9615	26.0929	31.1941	28.0806	23.05	24.693	22.6878	41.2882	22.2098	25.1439	31.8429	23.109	24.9461	31.7098	22.0974	23.2462	24.3592	30.8455	24.0522	27.1892	26.7517	24.6495	22.366	24.4017	30.3967	26.5842	29.1082	25.6644	26.9399	19.8428
740.522	345.803	PE(36:4)	0.757133	1.53537	2.60349	0.721134	0.764426	1.55362	2.4322	0.881795	1.26443	1.08931	1.51413	0.909137	0.621074	0.547478	1.01438	2.05233	2.86844	0.883191	0.674129	1.08722	0.98774	1.95046	1.04451	1.29224	1.67169	0.752769	1.15686	1.65248	1.48246	1.11444	0.779888	0.508901	0.980461	0.897601	0.796891	1.13118	1.86455	1.08372	0.674797	0.700171	1.80322	1.6566	0.702304	0.739905	2.08805	0.929597	1.77446
758.569	346.168	PC(34:2)	207.241	205.324	251.569	180.098	193.464	174.542	163.098	162.616	175.554	208.299	180.26	231.12	197.76	181.7	164.968	150.027	200.409	163.365	213.703	291.637	180.492	127.368	171.57	160.701	200.781	205.743	167.327	180.565	215.053	198.891	205.449	182.843	146.803	140.804	211.465	174.42	203.4	211.983	190.727	220.211	192.492	194.169	174.122	175.486	232.942	194.304	156.84
1159.84	346.448	unknown	0.505382	0.582767	0.448089	0.367369	0.441884	0.25512	0.311861	0.361722	0.402792	0.418446	0.488063	0.532952	0.406428	0.418308	0.413817	0.37045	0.417681	0.360673	0.530909	0.537398	0.353559	0.278599	0.342892	0.419856	0.406732	0.468211	0.472566	0.442051	0.469372	0.472605	0.426506	0.400005	0.374404	0.482327	0.434775	0.43528	0.3916	0.505957	0.356746	0.475169	0.445517	0.449704	0.400148	0.352235	0.504221	0.393782	0.438746
1160.34	346.609	unknown	0.387548	0.378027	0.336265	0.27266	0.36529	0.205779	0.210788	0.293622	0.366972	0.373967	0.326708	0.430281	0.358903	0.305586	0.266063	0.264228	0.282798	0.24703	0.357447	0.375645	0.304775	0.207644	0.247016	0.309057	0.300315	0.322193	0.284079	0.267361	0.375137	0.307752	0.335648	0.288908	0.291343	0.338156	0.324678	0.314386	0.354265	0.352191	0.294798	0.326597	0.288772	0.33294	0.310958	0.270153	0.396384	0.308487	0.364109
1159.33	346.627	unknown	0.342701	0.386949	0.370025	0.287152	0.362972	0.183011	0.259246	0.350703	0.302981	0.300651	0.395016	0.445777	0.375837	0.30483	0.278048	0.243455	0.36432	0.273698	0.398578	0.426069	0.267894	0.156371	0.296354	0.311389	0.273362	0.369506	0.309322	0.256934	0.380821	0.32156	0.311505	0.299256	0.271848	0.333864	0.385945	0.354689	0.334506	0.427981	0.292458	0.326203	0.317542	0.311863	0.279076	0.2711	0.361042	0.328425	0.340835
729.59	347.069	unknown	3.45419	2.16819	2.23162	2.15934	2.20914	3.98294	2.00438	2.50103	2.4886	3.26417	2.58131	1.49555	2.88214	2.0602	2.41636	3.48127	4.34217	2.65977	2.25166	2.32761	2.54698	2.8841	2.44124	1.57081	3.604	1.7563	1.85019	4.16984	1.88826	2.33386	1.66725	1.88812	1.77878	1.59075	3.17267	2.03783	2.67201	1.85754	2.03641	2.04573	1.80511	2.04653	2.36879	2.04387	2.18423	2.12676	2.36234
780.548	347.323	PC(36:5)	8.29956	8.71837	7.97303	9.46665	8.30391	7.54312	7.12211	8.76474	8.64908	8.38281	8.39895	10.5299	9.60467	7.98872	8.93637	8.86364	8.70695	8.53805	9.63037	9.64592	8.00108	7.6337	7.76533	9.57891	8.71518	9.58439	9.16894	8.71211	9.57124	8.82697	8.6558	7.8253	7.75419	9.56071	8.62402	8.11477	8.36896	9.15879	8.58365	8.71279	9.0978	9.22053	8.76048	8.20098	9.162	7.45191	9.67648
748.528	347.46	PE(38:7e)	1.7378	1.47582	2.90998	2.13099	2.40838	2.40365	2.31492	1.91114	1.80659	2.14478	2.56554	1.14958	1.09625	1.62397	2.5557	2.73047	1.17024	2.36745	2.41963	1.90453	2.58427	2.70825	1.1146	1.99996	2.23046	2.32363	1.2545	1.74047	1.43491	2.12706	2.77493	1.34517	1.35428	1.34423	2.35709	1.26977	2.45517	1.51451	2.64092	3.60799	1.96094	1.90042	1.42982	2.24714	1.61732	1.70052	1.2568
848.543	347.491	unknown	1.17357	1.58513	1.12303	1.52328	1.26594	1.00105	1.14696	1.35865	1.29656	1.16882	1.26904	1.59824	1.64981	1.32007	1.40037	1.38116	1.27662	1.43653	1.66683	1.2038	1.19014	1.25733	1.17252	1.78125	1.40693	1.37428	1.43207	1.28254	1.47643	1.32719	1.25063	1.34325	1.28772	1.7925	1.44478	1.33061	1.11395	1.32814	1.23343	1.35086	1.30405	1.45575	1.5344	1.09154	1.20988	0.986472	1.63812
792.593	348.616	PS(36:0)	5.2748	2.39423	3.21833	5.67484	3.53028	8.66982	4.44283	4.35752	2.77762	4.19614	3.17035	1.90845	3.73591	3.95114	3.71008	4.13223	3.33225	3.68309	3.50033	4.17669	4.1803	3.62865	4.69516	2.51193	6.17847	4.39346	4.43943	3.69531	2.7945	3.1872	5.54891	3.66717	4.04949	3.30618	5.83262	2.54573	4.84552	3.0302	4.08113	4.94645	3.63936	3.58881	3.40658	5.47045	4.49957	3.29827	2.68085
577.519	348.806	unknown	0.341685	0.275428	0.236283	0.201197	0.578873	0.317021	0.385247	0.286877	0.229811	0.265688	0.254283	0.208866	0.303874	0.264464	0.483283	0.168901	0.557481	0.274398	0.264122	0.545368	0.443838	0.224223	0.211728	0.649902	0.814554	0.297285	0.323039	0.420171	0.486876	0.580009	0.427537	0.224391	0.176358	0.266469	0.244876	0.364904	0.330103	0.399728	0.210055	0.480508	0.525671	0.36003	0.225331	0.376523	0.394895	0.283017	0.60362
766.569	350.524	PC(36:5e)+PE(38:5e)	4.53408	2.95421	4.69935	5.188	4.04279	9.28801	4.27126	3.68882	3.15453	6.22139	5.58409	2.48456	5.13746	2.48355	5.26712	5.02624	3.44031	4.74473	4.43994	7.01438	5.33151	3.5787	4.40488	1.87754	9.57096	4.25274	4.39258	4.53063	4.70817	4.25452	4.80316	3.55188	3.53312	3.07951	6.25445	2.83974	4.79211	4.10489	3.3791	6.35359	6.99854	5.24854	5.50519	6.56371	6.05568	4.37246	2.40565
784.584	351.269	PC(36:3)	80.1835	46.6972	75.9418	41.4389	63.8723	59.9052	81.4441	45.0811	49.3493	43.5413	67.0845	58.2115	53.1151	48.7103	60.0811	54.3846	88.7358	44.7461	36.254	99.259	49.4503	52.1967	53.3635	53.4168	55.8308	44.6672	48.2411	69.2419	68.6212	66.8641	62.9795	26.8605	30.2612	33.5884	54.6005	42.8801	65.4233	63.8128	51.5195	55.842	52.5042	48.8204	44.9101	41.8341	79.4979	63.1754	60.7082
751.567	351.574	unknown	0.257558	0.243491	0.3627	0.276579	0.290545	0.343972	0.191001	0.266861	0.267631	0.268967	0.62276	0.154976	0.349569	0.279805	0.329858	0.365911	0.439845	0.337981	0.242328	0.335301	0.258821	0.305255	0.229719	0.205203	0.413512	0.265331	0.245764	0.379234	0.170888	0.218789	0.371421	0.238198	0.218155	0.2339	0.332245	0.211261	0.296409	0.308503	0.246227	0.72838	0.256006	0.340306	0.26669	0.271393	0.318848	0.27614	0.326693
806.567	351.769	PC(38:6)	8.91206	6.18853	7.97768	6.25488	7.54123	6.65684	9.196	6.46726	6.82363	5.44882	8.53435	7.08932	6.82068	6.26111	8.31183	7.35414	9.46303	6.56609	5.0373	9.75705	6.0858	6.95105	6.46247	7.17534	6.7787	6.13052	5.96883	8.28264	8.11565	8.0939	7.65196	3.66437	4.39343	5.29524	6.96503	5.90673	7.36109	7.91202	5.68743	7.01599	7.11899	6.35965	6.62456	4.57278	8.65675	6.94302	8.46646
874.558	351.821	unknown	1.77742	1.33876	1.4716	1.25496	1.62817	1.33939	1.47978	1.38004	1.50868	1.08607	1.6261	1.39436	1.38859	1.39304	1.62841	1.38886	1.78419	1.45251	1.10133	1.70936	1.21941	1.41908	1.31552	1.39546	1.40715	1.42535	1.27645	1.61057	1.57983	1.51901	1.37672	0.772504	1.04111	1.27263	1.46496	1.58052	1.24782	1.47618	1.1373	1.33878	1.52651	1.25897	1.40474	1.05092	1.53354	1.31651	1.86528
822.571	351.973	unknown	0.765478	0.50491	0.649425	0.65422	0.511309	0.706884	0.805304	0.614377	0.532067	0.467379	0.661534	0.57354	0.642535	0.567686	0.658626	0.599214	0.608633	0.635395	0.600999	0.668626	0.603707	0.758081	0.608368	0.470095	0.779924	0.65659	0.469608	0.752144	0.730522	0.566057	0.662646	0.449955	0.399814	0.473367	0.719396	0.469587	0.593313	0.599514	0.69157	0.479431	0.496459	0.494239	0.752359	0.470725	0.582103	0.605745	0.670351
603.536	352.461	unknown	0.8346	0.652512	0.608292	0.761836	1.10653	0.770989	1.17059	0.636353	0.583236	0.923852	0.549956	0.926333	0.579128	0.638052	0.761856	0.420273	1.00412	0.421327	0.856542	1.27212	0.912673	0.393156	0.797779	0.639073	0.745335	1.06684	0.622342	0.812753	0.764088	1.06325	0.967894	0.742574	0.532057	0.540925	0.811971	0.615265	0.747092	0.944546	0.998853	0.849501	0.65294	0.931955	0.557512	0.867719	1.17608	0.86475	0.770009
796.572	353.451	PE(40:4)	9.10395	4.50563	7.64021	6.81707	4.70294	13.573	7.07145	5.87241	7.1978	7.9555	8.92752	5.63979	5.35406	4.90785	7.38736	13.6013	5.99718	11.3988	5.19406	5.06471	5.68968	9.04368	6.01512	2.65849	8.1165	6.37136	6.54312	7.681	5.40493	3.8137	5.82648	4.93367	4.46809	4.62889	7.7196	4.44767	8.32628	5.67114	5.6997	7.12677	7.34137	8.19624	7.39767	8.20389	7.04132	6.44129	4.56499
820.621	353.772	PS(38:0)	2.33874	1.39823	2.02083	3.32572	2.14328	3.19847	3.5452	2.85318	2.44331	3.06398	1.41907	1.97121	2.23557	2.50101	2.06102	2.22536	1.50661	2.46168	2.57733	2.06453	2.32986	2.02782	3.38523	1.50636	2.91042	3.79263	1.89119	2.64248	1.76974	1.76678	3.1801	2.29563	1.65382	1.70878	2.55492	1.46708	2.39969	1.86234	3.2653	2.92047	1.77925	2.4985	2.34488	3.65315	2.06345	2.88131	1.29551
716.535	354.555	PE(34:2)	2.37152	3.52153	5.10043	2.25381	1.82783	1.47764	3.34928	2.25911	1.80084	3.13417	1.46239	2.83584	1.48894	1.66565	2.001	1.72754	4.72128	1.39942	1.98693	3.31404	2.70604	1.55325	2.1305	2.00797	2.39973	2.17941	2.53183	1.67058	2.94714	2.68338	2.11679	1.66982	1.73622	1.28495	1.7624	2.58209	3.47972	2.49884	2.21983	2.5166	2.5488	2.15782	1.04618	1.68747	4.0882	1.87762	2.40131
794.599	354.955	PC(38:5e)	7.7862	4.78351	7.88639	6.29308	5.61516	12.6448	5.55539	6.23127	7.09455	9.65559	6.67897	6.03308	9.0346	5.17467	6.62367	6.37027	7.82993	5.60048	8.04507	9.76575	5.76615	4.86948	7.35164	4.33847	9.11393	6.1205	7.4969	10.2554	6.46827	5.29372	8.6208	6.80503	4.67899	4.58771	9.2475	6.23008	7.03887	6.8965	5.18492	10.5225	8.60515	10.1622	8.48125	9.22571	8.00948	7.76524	4.08591
816.587	354.988	PS(38:2)	3.23461	2.5623	3.5529	3.38949	2.54442	5.66719	2.17766	2.84473	4.01278	4.75757	3.03434	2.73041	3.7709	2.64046	2.52455	3.63894	4.06855	3.16349	4.17783	2.66675	2.16509	2.60279	3.99278	2.10372	3.53274	2.81141	4.47269	4.13885	2.61857	2.26472	3.24199	3.3718	2.40695	2.84513	3.5677	3.89343	3.4843	3.12051	1.7166	5.53902	4.8329	5.68287	3.80403	4.83665	3.63371	3.19967	2.27122
924.574	355.563	unknown	0.923052	0.755557	0.595023	0.886158	0.817535	0.846062	1.15854	1.15904	0.599208	0.752739	0.689306	0.63495	0.559278	0.773738	1.41901	0.981573	0.50888	0.964772	0.680188	0.670161	1.18012	0.924275	0.688056	1.00466	1.16138	1.02936	0.468799	1.11673	0.906198	1.02921	0.920918	0.793227	0.733663	0.674993	1.03337	0.341003	1.06658	0.633145	1.40505	0.734235	0.709731	0.842016	0.701144	0.724159	0.705402	0.704719	0.498143
834.6	355.589	PC(40:6)	28.4396	19.4978	17.102	24.0522	32.9111	27.8834	40.0732	39.24	21.8855	27.2964	21.6888	19.175	14.721	22.2884	43.5297	25.804	14.4976	26.1685	19.0323	24.2897	44.7918	29.0929	17.1205	28.7889	45.0699	35.4592	12.5789	51.9388	34.6512	30.1874	28.2182	20.9079	21.0206	16.7864	34.0955	9.90615	31.9512	16.6036	65.9919	25.3366	21.8551	23.7067	19.1875	20.8023	23.7756	26.5034	13.2419
856.582	355.614	unknown	3.961	3.64574	2.73248	3.89746	4.14859	3.84994	5.47431	5.62613	2.87973	3.92923	3.16183	3.00244	2.37583	3.43099	6.2758	4.34237	2.40877	4.4715	2.91425	3.29966	6.50004	4.2583	2.95367	4.45361	6.35452	4.85156	2.01689	6.5141	4.76413	5.04878	4.40892	3.07341	3.20197	2.78043	4.76673	1.65937	5.05951	2.87695	8.15759	3.77146	3.31378	3.96586	2.84484	3.53571	3.3656	3.6285	2.02754
872.56	355.682	unknown	0.303077	0.27772	0.209148	0.30714	0.268622	0.24606	0.3948	0.385261	0.249982	0.245663	0.207573	0.191468	0.148602	0.233163	0.458022	0.309815	0.167841	0.308963	0.234668	0.18588	0.389338	0.29632	0.187943	0.303169	0.402231	0.29214	0.224559	0.342983	0.346263	0.343783	0.317483	0.256997	0.194425	0.287049	0.357879	0.114899	0.337916	0.214949	0.461629	0.260086	0.201622	0.31266	0.216341	0.260313	0.264155	0.236972	0.181962
720.555	356.344	PE(34:0)	2.23068	1.34098	1.9114	1.26094	1.46223	2.26054	1.85337	1.33346	1.69505	1.76091	1.26315	1.25157	1.07714	1.72576	1.28836	1.45583	1.13067	1.2291	1.0276	1.4473	2.76227	1.05126	0.902732	0.437594	2.37441	2.67098	1.91709	1.58005	2.61051	1.57595	1.61023	1.36827	0.575424	0.92346	1.85832	1.42794	2.21583	1.38495	1.99517	1.1833	1.12778	1.18136	1.56933	1.8844	2.17766	2.08716	1.64903
768.587	356.387	PE(38:4)	27.952	18.726	42.2457	25.9975	27.1185	46.4605	18.7038	27.6643	33.8001	38.7818	31.3276	20.1221	27.1508	17.5803	26.4128	42.8313	23.9448	34.8695	36.8155	33.6338	31.778	24.9956	23.063	20.4382	39.3186	21.1479	33.1915	36.6743	29.4736	21.8495	44.5128	21.582	21.3036	21.8387	37.3176	32.8183	37.5941	27.1479	20.4081	61.935	51.4802	44.4994	31.9402	44.5055	36.2838	31.8275	21.6813
790.57	356.429	PE(40:7)	3.02931	2.48264	5.8712	3.20612	3.06572	5.16582	2.24359	3.60063	4.5781	4.65249	4.04595	2.20936	3.32462	2.12932	2.99707	5.43141	3.28035	4.22396	5.19082	3.72216	3.0173	3.52372	2.89827	2.95941	3.63737	2.57098	4.37029	3.68574	3.4765	2.73927	5.78457	2.76781	2.83507	3.51825	4.66032	4.87353	4.20156	3.1607	1.88192	7.18989	6.45447	5.90793	4.3026	5.92718	4.56925	3.44978	3.18942
746.571	357.143	PE(36:1)	16.9615	8.65752	14.9826	7.50791	10.9348	12.3545	7.80579	8.02901	11.699	6.68502	10.1489	8.07384	7.32179	13.1324	10.093	9.57989	8.8404	10.0233	5.98208	12.2365	13.6486	12.124	6.21412	6.08221	17.5009	6.97093	11.3584	15.7478	14.8941	10.6271	10.7212	6.17022	4.43399	5.48226	10.1795	10.4793	13.7244	10.9108	11.3829	8.88386	11.6143	7.33706	8.37681	9.40257	9.53608	9.59045	11.1313
727.575	357.43	SM(d18:1/18:2)	0.435664	0.468145	0.423048	0.416058	0.449107	0.637701	0.358408	0.415051	0.776628	0.619097	0.397221	0.35089	0.364932	0.391362	0.35615	0.304309	0.425526	0.30032	0.400922	0.452523	0.54194	0.344114	0.418868	0.686507	0.693011	0.334127	0.367864	0.863763	0.374129	0.335012	0.494871	0.283724	0.282131	0.352396	0.519204	0.379127	0.382301	0.540734	0.409915	0.653664	0.340433	0.436169	0.329039	0.378471	0.408845	0.390995	0.236456
629.549	357.989	PG(38:3)	0.61269	0.357245	0.446222	0.282928	0.456092	0.295523	0.519189	0.446772	0.272575	0.348204	0.431508	0.357494	0.454013	0.40783	0.385242	0.309587	0.625935	0.245343	0.268676	0.601178	0.322331	0.394458	0.321013	0.242235	0.299934	0.292468	0.30267	0.477524	0.491858	0.382315	0.267275	0.337463	0.297806	0.287049	0.420303	0.348072	0.457208	0.349796	0.653299	0.446986	0.313133	0.298217	0.355581	0.363345	0.3996	0.354066	0.263091
705.59	358.302	SM(d18:0/16:0)	2.72835	1.48118	2.08284	2.35789	1.986	3.2333	1.93501	1.98395	3.70178	3.60078	1.89627	1.65043	2.0846	2.13539	2.19398	1.57486	2.53222	1.42031	2.12968	2.49849	3.02763	1.25266	2.03042	3.17607	3.70935	1.9161	1.75458	4.35176	1.74054	2.16699	2.19343	1.89857	1.50503	1.74265	2.75432	1.95815	2.01149	2.51305	2.11103	2.8626	1.53825	2.17655	1.81848	2.15375	2.16191	2.18507	1.29371
750.541	358.501	PE(38:6e)	2.12855	2.39913	3.96005	2.21863	2.95074	4.62404	2.26682	2.15692	2.85244	4.08542	5.34014	1.55662	2.55206	1.81892	2.57098	3.65017	1.18364	3.47534	2.68282	3.00186	2.66971	4.04154	1.74417	2.1956	3.85093	3.24863	2.29361	3.31767	2.49965	2.3293	3.43135	1.84843	3.23719	2.23115	4.20764	3.28523	3.85476	2.70053	2.67467	6.88824	3.61432	3.30156	3.02881	3.76051	3.13088	1.96927	1.7935
742.568	358.975	PE(36:3)	27.2038	13.3713	22.0167	25.7881	20.9885	26.608	15.5035	20.1533	21.0727	46.4288	12.8249	9.10246	21.824	18.258	13.6293	16.7672	16.0321	17.9999	25.2313	37.0852	20.05	11.5887	21.8832	7.25046	27.743	22.6292	20.2057	11.9767	21.0742	15.4958	23.3531	26.3321	16.9967	10.7118	29.9962	23.4206	29.7415	26.4052	20.0544	27.2207	22.4499	18.8125	21.9416	35.2759	39.2079	27.1848	11.0538
764.555	359.348	PE(38:6)	4.01705	2.58889	2.85788	4.57845	4.2556	3.72321	2.65591	3.85734	3.62917	5.8787	2.69205	2.46955	3.05206	3.23079	3.00901	3.26809	2.73629	3.03405	3.5597	4.52598	2.87977	2.45343	2.94925	3.65053	4.52028	3.16676	3.45472	2.15377	3.29028	2.914	3.50918	4.14265	3.13123	2.14192	4.11698	3.17931	4.23068	3.58509	3.29891	4.3353	3.69391	2.90446	3.21214	4.98746	4.77186	3.79942	2.41646
663.454	360	unknown	18.0532	17.0093	14.8321	22.6148	21.3565	22.6781	14.4544	17.2703	17.5401	16.2606	18.1587	19.9556	21.4495	16.7019	18.9041	18.2588	21.2999	18.8492	20.9775	23.9811	16.7588	19.7662	13.9309	15.8034	20.6644	16.8078	17.5224	17.7753	23.2227	18.7577	18.5797	19.6114	25.1843	18.6186	21.7333	16.1412	17.7544	17.9326	22.5536	16.9885	17.4278	18.5959	19.5401	15.5317	17.3322	18.9571	19.6029
680.48	360.008	unknown	0.312417	0.26657	0.264198	0.334328	0.378355	0.382229	0.195014	0.234572	0.254996	0.272794	0.321846	0.341216	0.36393	0.239959	0.336026	0.29719	0.359749	0.396385	0.39339	0.360823	0.306323	0.318377	0.249092	0.278799	0.345279	0.331066	0.26484	0.258147	0.301386	0.347268	0.309639	0.279815	0.405445	0.301765	0.376589	0.244785	0.375498	0.364117	0.393876	0.26144	0.302994	0.337011	0.291849	0.297098	0.293808	0.303495	0.33425
607.39	360.018	unknown	0.491465	0.489635	0.531907	0.535875	0.587044	0.657267	0.34048	0.462465	0.631022	0.401147	0.490732	0.581192	0.557322	0.543426	0.493629	0.506326	0.54809	0.462671	0.566115	0.583271	0.44152	0.57675	0.405804	0.48216	0.602819	0.499589	0.420562	0.401284	0.541682	0.603713	0.476277	0.480208	0.637753	0.521382	0.564211	0.478517	0.508727	0.477593	0.572436	0.42803	0.478511	0.631049	0.462439	0.407271	0.562026	0.475266	0.46079
721.513	360.161	PG(45:6)	4.59625	4.18369	3.7777	4.82169	4.38017	5.12282	3.41451	3.87363	4.1859	3.92634	3.75732	5.02505	4.58693	4.09	4.67345	4.33808	4.45039	4.11854	4.59724	4.18576	4.13973	4.1586	3.35643	3.75721	4.96659	4.78352	3.58491	3.5981	4.46111	4.90944	4.09873	4.44864	4.98954	3.99042	4.87305	4.46606	4.2534	4.86513	4.51618	3.3993	4.09232	5.15022	4.28267	3.67253	4.02253	3.93238	4.28756
685.435	360.178	PE(34:4e)	10.8258	9.73585	9.9978	12.6596	11.5226	10.0485	7.87578	9.85595	12.5217	8.70828	10.5993	11.599	9.46847	10.2384	11.6046	13.3707	10.3404	11.2708	10.4934	8.63834	9.4935	12.0426	8.82155	9.42231	9.83704	10.4088	9.22975	9.01157	11.6755	10.6962	9.90992	11.0684	11.1192	11.5988	9.99587	10.87	12.0314	10.5597	12.1716	10.2027	11.114	11.6801	9.19225	11.583	10.4535	8.3386	12.4663
722.516	360.212	PE(36:6e)	20.0566	16.7545	18.3963	21.9874	19.4821	20.6378	12.9385	17.6831	20.3897	13.9757	18.7026	20.5388	16.6893	18.7472	20.349	23.41	18.4195	22.6198	20.6178	14.2047	16.758	22.0632	14.4417	16.3689	17.4043	17.8888	15.4832	14.1084	19.4766	19.42	17.3955	19.4754	23.4764	19.37	18.4245	19.8586	21.5389	20.0147	21.5589	17.6815	20.0426	22.7414	16.0067	21.0892	17.1851	15.5375	20.8082
701.41	360.23	unknown	1.26752	1.04091	0.921771	1.31877	1.24011	1.22981	0.81349	1.02283	0.917631	0.899363	1.19035	1.2214	1.39562	0.997034	1.12627	1.18292	1.13267	1.12722	1.06657	1.35504	0.973463	1.0958	0.880806	1.18689	1.23645	1.24811	0.92056	0.944398	1.05831	1.23651	1.13278	1.0798	1.05572	1.25996	1.03332	1.05841	1.02604	1.14148	1.19722	1.18713	1.00822	1.133	1.11614	1.01519	1.10791	0.899777	1.1955
772.584	360.307	PE(38:2)	28.8192	19.7059	25.9205	21.4801	14.6424	19.0421	14.0245	16.1927	21.9198	28.3051	17.0715	23.058	16.4191	25.7753	12.1723	18.6063	15.8552	22.3181	18.6459	19.8555	22.7186	13.1689	18.6083	4.65874	18.1351	22.8631	16.2678	15.2029	20.9495	11.5431	18.5258	20.7779	13.7187	10.8152	25.089	16.2205	21.4616	22.4819	25.4621	17.6075	12.5716	15.5194	17.7059	21.7126	21.0256	20.6828	12.5877
832.582	360.827	PC(40:7)	0.831719	0.486141	7.7674	7.46688	0.968915	10.4257	7.45967	6.89142	0.74124	7.61947	0.587594	0.683044	0.71918	0.686975	8.94155	10.9809	0.763594	0.618042	0.668613	7.67179	6.32807	0.607576	7.37618	0.694447	9.65647	6.24825	0.732487	10.003	1.04702	0.925233	6.70925	0.4006	0.437173	0.528414	8.9421	0.531925	8.17877	0.798413	6.90532	7.20565	0.869574	0.659527	0.736014	6.17736	0.855694	0.734397	0.737889
717.586	361.861	PG(45:8)	1.67437	0.848278	1.34613	0.911871	0.7804	1.73893	1.06549	0.965721	1.17628	1.88495	1.31142	0.824998	1.23574	1.3696	0.851029	1.34612	1.42601	1.10903	0.824206	1.1734	1.10955	1.22031	0.862789	0.389619	1.63184	0.927969	0.850124	1.21497	0.935513	0.937409	0.997863	0.95015	0.656094	0.685103	1.42881	0.71577	1.24556	1.01461	0.920788	0.850276	0.746286	0.774104	0.993737	1.09872	1.00823	1.02591	0.753805
770.604	362.864	PE(38:3)	6.01228	3.11991	5.12268	6.05041	5.01714	4.41768	3.15177	5.90364	7.31077	9.46029	2.71778	3.28642	5.4749	5.20708	3.97214	3.88647	4.87868	3.35701	8.68846	9.32693	4.71753	2.56378	6.8731	2.31414	4.67594	6.23026	5.40342	4.86415	3.49794	3.28601	6.59536	6.90665	4.44492	3.41244	8.12562	10.6416	7.20117	6.50339	5.45994	9.41508	4.83655	4.47213	4.90255	8.34465	6.3949	5.62527	3.51639
792.571	363.227	PE(40:6)	2.90207	2.36559	6.89096	2.63454	2.73206	2.78309	10.6508	4.77907	3.18087	4.82827	3.84569	2.62889	2.01098	1.78491	4.05539	7.24273	3.88838	3.59957	1.88706	4.24531	7.16114	5.22349	2.78816	3.32002	4.13308	2.71373	1.58082	5.0737	3.96082	3.93855	4.19414	2.91425	1.73074	1.6677	3.43395	2.52669	6.05658	2.6126	6.86202	3.69867	2.74517	3.33625	1.75016	2.79849	5.67179	3.60659	2.07673
926.589	364.001	unknown	0.240039	0.15295	0.207256	0.302783	0.286875	0.245229	0.356097	0.493503	0.259019	0.243172	0.187184	0.181704	0.262217	0.254088	0.323652	0.217877	0.13795	0.269418	0.177004	0.294912	0.346877	0.380136	0.27674	0.290508	0.38327	0.294789	0.174452	0.440691	0.29841	0.397404	0.305468	0.257614	0.190541	0.197351	0.285363	0.101118	0.416904	0.231871	0.42478	0.253346	0.217746	0.240387	0.28297	0.244186	0.227139	0.214636	0.19209
744.588	364.436	PE(36:2)	9.96326	6.32753	12.8839	13.8017	11.9037	8.34434	6.73171	13.4353	18.4836	27.4026	8.12792	5.82287	12.2637	9.58794	6.75165	10.8229	6.91734	8.73704	19.0066	20.0787	14.0925	5.60105	13.8134	4.46629	11.1841	11.8599	10.797	10.0032	9.10015	9.18015	20.0092	13.1436	11.2722	7.62366	20.1778	34.2446	19.1863	16.3466	10.7996	26.4617	11.7716	12.7836	12.4447	21.3452	17.122	15.4357	6.20369
858.599	364.647	PS(42:9)	4.12202	2.13232	4.1663	3.91134	3.97125	3.53768	5.88682	7.54054	4.06615	3.45172	3.01906	2.42568	2.69628	4.67038	5.83105	3.61827	2.02398	4.37025	2.47587	2.77358	5.95648	6.61535	4.23538	4.11154	5.20007	3.70602	3.35171	7.30605	4.37324	6.20183	5.04486	3.12842	2.82498	3.1937	3.96961	1.80572	7.37727	3.65698	7.92863	3.91716	3.69293	2.95832	3.25753	3.72102	2.92528	3.20425	3.7579
836.615	364.675	PC(40:5)	5.50779	2.78241	6.23969	6.3788	6.92043	6.59803	10.7483	12.158	5.63216	5.65288	4.33614	4.86548	5.49327	6.00395	8.75088	5.35463	3.10388	6.31959	4.0832	5.92602	10.3599	9.9293	6.73086	6.19396	11.3622	6.71092	4.90738	13.3759	7.23391	11.1585	8.26123	4.67507	4.62973	4.68955	7.83165	2.38001	11.4674	6.16508	11.7591	6.20891	5.51708	4.92345	6.40237	5.42951	5.37378	5.4347	4.46556
848.563	365.717	PS(41:7)	2.08262	1.25054	2.10264	1.96297	1.4863	2.24837	1.51066	2.07995	2.08483	1.92284	2.29665	1.77754	1.6703	1.76858	2.44696	2.82767	1.89935	2.42392	1.6797	1.39873	1.29919	1.73718	1.73709	1.5346	1.82128	1.63591	1.52938	1.83828	1.79626	1.60032	1.9015	1.3829	1.58574	1.73783	1.70814	1.44279	1.95045	1.76614	1.89035	1.78666	1.84887	1.98619	1.70371	1.93454	1.97147	1.73665	1.699
900.573	365.852	unknown	1.68145	1.1738	1.62107	1.53617	1.27306	1.68786	1.35948	1.2412	1.41221	1.52755	1.61331	1.48146	1.61806	1.08376	1.63991	1.91873	1.2752	1.65481	1.43748	1.59996	1.17084	1.55928	1.43422	1.42474	2.02568	1.367	1.23739	1.86339	1.45323	1.33532	1.43817	1.05799	1.24147	1.42537	1.73797	0.880778	1.44343	1.29318	1.45563	1.35164	1.48298	1.4835	1.72776	1.20747	1.72137	1.33142	1.41307
818.612	366.03	PS(38:1)	0.907332	0.797584	0.693991	1.25898	1.17331	1.42512	1.30352	0.919089	1.08896	1.73805	0.49526	0.610145	1.05032	1.17881	0.708229	0.701995	0.673495	0.868194	1.04858	1.5423	1.35969	0.64534	0.668415	0.444849	1.6652	1.59753	0.890975	0.594519	0.843275	0.695738	1.86617	1.77445	1.07849	0.745118	1.61749	0.661935	1.18047	1.01669	1.39847	1.26008	0.975292	1.07104	0.868826	1.75227	1.1325	1.31245	0.349643
832.581	366.192	PC(40:7)	7.97648	5.46727	7.7674	7.46688	6.50089	10.4257	7.45967	6.89142	6.79154	7.61947	8.98971	7.36423	7.30763	4.91067	8.94155	10.9809	6.15091	9.55256	7.26537	7.67179	6.32807	7.22601	7.37618	6.10134	9.65647	6.24825	6.36542	10.003	7.5051	6.9133	6.70925	5.27826	6.57693	6.90847	8.9421	3.98552	8.17877	7.52345	6.90532	7.20565	8.30348	8.42923	8.25806	6.17736	8.03108	7.25547	6.27237
798.591	366.247	PE(40:3)	5.63275	2.50998	3.46936	2.64557	2.46658	3.37443	2.93119	2.88665	3.7858	2.28673	3.1288	3.13511	2.48923	3.31617	2.92773	2.93216	3.57385	3.40311	1.97915	3.19498	2.75476	2.62942	2.53142	1.95497	2.39113	2.79421	2.76935	3.09515	3.30412	2.13263	2.97848	2.10661	1.99864	2.21007	3.45891	2.66192	3.66666	3.46072	3.58422	2.59267	2.59893	2.50907	2.98446	2.6074	2.94994	3.37131	3.2268
726.544	366.305	PE(36:4e)	0.865419	0.954792	1.30504	0.890328	1.33732	1.42088	0.44416	0.752668	0.948931	1.88659	0.926305	0.579977	0.966355	0.861286	0.715411	0.840297	0.543227	0.901264	1.5848	1.26924	0.968074	0.578567	0.624929	0.431727	1.08887	0.758517	0.900635	0.892508	0.87253	0.514092	1.64112	0.809969	0.793824	0.608142	1.59074	1.07198	1.27329	0.985699	0.867254	3.14126	0.871091	0.913382	0.841481	1.32115	1.25732	0.871327	0.703734
810.601	366.752	PC(38:4)	62.7438	33.194	64.4072	55.2095	45.4597	104.458	57.0131	50.1987	46.7978	64.3834	67.7033	46.7897	53.6296	33.1924	84.1991	107.515	45.2981	76.074	43.5424	57.2716	47.5304	66.8933	58.4129	41.9846	91.6832	41.6501	44.0537	79.9177	57.366	48.5658	48.5384	34.3533	38.246	43.4556	74.2167	29.7969	69.4192	51.0859	51.0338	57.1575	67.5684	63.3622	55.5792	53.3341	63.665	49.4507	39.6009
796.623	367.907	PE(40:4)	2.63644	1.05752	1.57251	1.50501	1.47378	1.71622	1.34366	1.56009	2.63412	1.6192	1.09391	1.30796	2.20929	1.71997	1.70003	1.3419	2.32314	1.24994	2.10455	2.34616	1.29351	1.36807	1.61333	1.12725	1.1439	1.39252	1.73797	1.74836	1.88542	1.15386	2.18134	1.54227	0.964535	0.976173	1.89938	1.95761	1.87896	1.95854	1.48564	2.49018	1.50093	1.75545	1.90174	1.85909	1.53881	2.17714	1.94065
700.53	367.947	PC(32:3e)	0.233715	0.275428	0.298365	0.223364	0.489102	0.240033	0.130857	0.21603	0.222077	0.577314	0.308505	0.193325	0.378943	0.220485	0.176594	0.201743	0.13518	0.224916	0.384672	0.480391	0.267896	0.149482	0.141152	0.127973	0.250084	0.26414	0.250495	0.286123	0.342385	0.22839	0.447033	0.249794	0.157596	0.165129	0.454626	0.301785	0.27563	0.312745	0.24202	0.510004	0.208126	0.232806	0.275915	0.258081	0.333995	0.2663	0.187922
739.595	369.159	unknown	0.281822	0.260012	0.292107	0.295922	0.220125	0.332386	0.306453	0.249143	0.25207	0.352093	0.331014	0.372769	0.309321	0.221202	0.237224	0.256191	0.270985	0.240016	0.289776	0.252197	0.27843	0.302915	0.20864	0.326591	0.33422	0.328405	0.250301	0.257203	0.235542	0.250038	0.252585	0.262399	0.245174	0.355096	0.270092	0.24188	0.240286	0.288189	0.246669	0.219285	0.261129	0.279776	0.329816	0.240785	0.276914	0.221876	0.275016
850.559	369.287	TG(16:0/18:1/16:0)	1.79384	1.84602	1.19267	1.42545	1.41504	0.83666	1.48506	1.35472	1.41218	1.39737	1.4667	1.49132	1.4983	1.35377	1.53586	1.35136	1.25302	1.61228	1.25081	1.23899	1.3374	1.73745	1.21048	1.54858	1.04156	1.22245	1.46333	1.21182	1.24396	1.38427	1.19271	1.43438	1.19103	1.43185	1.04478	1.25668	1.10321	1.25782	1.49872	1.24639	1.27695	1.42447	1.73216	1.4072	1.29207	1.38064	1.61314
782.565	369.914	PC(36:4)	9.87765	9.96571	9.47668	9.0943	10.6181	9.09729	8.68945	9.27016	9.87857	8.65914	9.19242	10.5457	9.76208	9.18905	10.8653	9.36746	10.5326	9.60897	9.31627	11.4911	9.47007	9.82836	7.84869	9.8538	12.0541	8.44381	8.51008	10.8885	10.5469	10.5689	9.81937	7.79278	7.68484	8.69686	9.46811	9.06642	9.36033	8.8609	8.68146	8.812	10.1617	9.39173	9.438	8.88944	9.8377	8.46797	9.90923
1162.86	370.62	unknown	0.443089	0.340038	0.603948	0.238255	0.507877	0.405369	0.458103	0.343873	0.388349	0.255945	0.358853	0.303226	0.390524	0.391983	0.478316	0.324437	0.448332	0.324539	0.349925	0.53517	0.462388	0.639974	0.274371	0.495134	0.558776	0.24779	0.309322	0.604081	0.383539	0.472047	0.41302	0.206266	0.213797	0.248222	0.322227	0.390098	0.416438	0.336678	0.362388	0.394592	0.494479	0.321978	0.336776	0.322179	0.399685	0.359954	0.43413
756.563	370.829	PC(34:3)	0.677687	0.623849	0.538434	0.744384	0.538477	0.787812	0.777449	0.560595	0.530605	0.763368	0.537608	0.497849	0.722112	0.497644	0.559179	0.534955	0.563612	0.615505	0.551413	0.80883	0.723716	0.533976	0.55131	0.514513	0.802813	0.863202	0.594735	0.538061	0.677322	0.561452	0.600517	0.694595	0.567748	0.660997	0.706765	0.405572	0.589475	0.548329	0.537114	0.662375	0.489049	0.812133	0.539851	0.611178	0.715066	0.689084	0.425102
740.603	370.833	PC(34:4e)	10.6499	11.3249	9.20935	13.8296	9.48505	11.0319	11.1713	11.5527	10.6952	12.4379	11.1869	14.0582	11.9616	9.81619	11.8	11.6497	12.2957	11.3051	12.5456	10.5157	10.4139	10.3472	10.1845	11.1256	11.3467	13.4268	11.5409	10.2544	10.6597	10.1319	11.4109	11.69	10.4126	15.5651	12.8264	9.85554	9.55719	12.1081	11.9986	9.99335	11.1012	12.6251	11.851	9.67043	11.1317	10.5236	11.6613
760.586	371.247	PC(34:1)	157.494	100.208	177.665	94.3233	162.032	142.845	107.419	119.093	119.106	101.908	125.294	111.094	130.236	124.948	140.073	113.188	149.162	112.806	111.029	194.326	142.865	145.086	100.084	145.472	206.313	94.4667	107.032	184.211	144.553	155.65	141.393	77.3993	80.7167	87.4853	136.053	126.073	147.869	118.9	118.801	144.213	161.187	119.977	114.673	126.675	131.252	118.839	130.743
820.625	371.476	PS(38:0)	1.68775	1.35484	0.848856	1.24376	0.847018	1.47589	1.12847	1.58343	1.61766	1.7893	0.904089	1.04571	1.18117	0.796335	1.32048	1.26416	1.02231	1.1978	1.85671	1.01954	1.47866	0.82383	0.746595	0.768262	1.12946	1.3609	0.998415	1.3279	1.42407	0.798552	1.72124	1.79778	0.680821	0.969065	1.89769	0.941039	1.25633	1.20076	1.7393	1.35915	1.11267	1.45715	0.984954	1.93319	1.24757	1.52961	0.805816
1175.87	371.993	unknown	0.424459	0.328456	0.354366	0.343243	0.474878	0.36585	0.276117	0.458474	0.442205	0.369803	0.414571	0.388846	0.412341	0.346751	0.373216	0.353894	0.36492	0.359022	0.31846	0.4564	0.349492	0.259047	0.354889	0.39336	0.484135	0.380741	0.370395	0.397776	0.452857	0.430865	0.441795	0.305738	0.338685	0.298458	0.42422	0.397871	0.436663	0.443331	0.412901	0.411282	0.45475	0.426542	0.36107	0.394613	0.35342	0.325658	0.442372
1175.37	372.019	unknown	0.350698	0.227362	0.25884	0.286652	0.326132	0.257801	0.226956	0.258098	0.256053	0.241128	0.287535	0.336199	0.298903	0.274849	0.250671	0.238643	0.270844	0.238632	0.327993	0.318887	0.321906	0.16232	0.264411	0.2656	0.353534	0.236534	0.283039	0.279851	0.323628	0.301083	0.263492	0.2221	0.200211	0.255563	0.278058	0.300171	0.311368	0.280859	0.331422	0.309197	0.286213	0.308817	0.273845	0.280593	0.282623	0.262982	0.321793
1176.37	372.061	unknown	0.336835	0.261618	0.247188	0.286939	0.417566	0.260869	0.23309	0.264621	0.339541	0.283249	0.313604	0.409002	0.33885	0.276073	0.313347	0.272118	0.297084	0.305318	0.300958	0.403901	0.281177	0.207751	0.260087	0.286123	0.378763	0.255456	0.26629	0.345255	0.322106	0.318668	0.294012	0.22647	0.212289	0.249272	0.346733	0.25091	0.339156	0.361843	0.287805	0.328737	0.259589	0.281772	0.277615	0.279418	0.374761	0.273737	0.344059
734.571	372.171	PC(32:0)	6.66987	6.8791	8.43062	6.73589	5.9503	10.6774	10.2057	5.99813	5.48915	7.66847	6.02935	4.83561	8.25404	5.44658	7.45482	5.91984	6.76579	6.21994	7.32142	7.7257	8.65331	6.77126	6.49533	6.56817	8.92494	9.30069	5.87169	8.3677	7.03048	8.55029	7.47926	5.62256	5.45946	6.65257	7.86443	4.4289	6.56722	5.81773	7.28508	7.80395	6.81899	8.90594	5.76095	6.75786	7.99775	7.05787	5.05769
1188.37	373.184	unknown	0.244951	0.213217	0.274021	0.257064	0.275479	0.202338	0.134959	0.193017	0.223428	0.224756	0.231162	0.273641	0.208265	0.206456	0.285873	0.23877	0.177749	0.231664	0.287012	0.31549	0.190464	0.167596	0.197479	0.211771	0.32012	0.182869	0.203977	0.265111	0.302525	0.234386	0.241722	0.222274	0.164263	0.171712	0.278756	0.236932	0.251155	0.249853	0.259029	0.240047	0.234086	0.229034	0.221442	0.204909	0.267361	0.211797	0.243005
1188.87	373.729	unknown	0.356153	0.331617	0.244431	0.36351	0.365794	0.275495	0.233794	0.29642	0.242579	0.341602	0.253487	0.391277	0.285817	0.323469	0.43025	0.236672	0.227283	0.296831	0.305606	0.466802	0.293926	0.271641	0.310392	0.283505	0.401353	0.330679	0.258587	0.359159	0.327878	0.350874	0.403227	0.307899	0.207898	0.215607	0.318788	0.290643	0.294329	0.403395	0.35707	0.41308	0.393781	0.342704	0.340249	0.339177	0.388445	0.278827	0.324566
1189.38	373.765	unknown	0.230757	0.209774	0.223342	0.229245	0.289883	0.196955	0.192781	0.236875	0.189581	0.157209	0.184261	0.335195	0.230334	0.216779	0.291665	0.243462	0.136364	0.236373	0.177599	0.27042	0.211717	0.124157	0.214085	0.318592	0.349693	0.246585	0.231753	0.311639	0.292739	0.207079	0.308831	0.218041	0.189867	0.168855	0.285689	0.216329	0.2556	0.216729	0.250938	0.248526	0.323248	0.233691	0.209625	0.24497	0.287023	0.207705	0.211412
786.6	374.565	PC(36:2)	185.92	164.662	164.116	165.207	177.807	140.944	103.491	162.256	150.611	210.713	126.014	217.779	176.421	161.721	128.672	128.993	121.648	144.831	195.548	218.556	165.486	90.7731	159.104	134.057	176.392	179.687	142.444	162.804	189.512	185.166	190.266	154.529	130.132	118.968	215.669	137.732	189.99	203.896	192.569	200.332	141.524	171.55	151.202	151.461	187.419	168.224	124.782
768.554	374.993	PE(38:4)	2.62533	7.68034	9.34464	3.36781	2.92497	4.51916	7.86822	3.85661	6.33094	4.87346	6.71187	5.20224	3.44658	1.7948	3.63754	9.96457	8.44043	4.63935	2.3188	3.30803	4.39685	8.88765	3.94879	5.13551	4.01617	2.61937	4.08587	7.59395	5.84843	3.76329	2.94826	2.07681	5.01748	4.11231	3.91366	4.89705	6.74507	4.20687	3.09673	2.8389	5.04373	5.02947	3.35941	3.39015	5.70108	3.41076	4.28812
776.559	375.532	PE(40:7e)	1.92435	1.93281	2.7143	1.56723	2.25311	3.91856	2.42402	2.18193	1.79956	3.06487	2.65585	1.36923	2.19141	2.25543	1.9706	2.52799	1.10847	3.6173	2.68363	2.16112	2.67957	2.91129	1.00833	1.69002	2.97731	2.50969	1.03163	2.15869	1.9531	1.77172	4.06712	1.9489	1.71543	1.25825	3.27389	2.17112	2.74574	1.80126	3.09943	4.84037	2.59212	2.66618	1.46516	3.25583	2.10202	2.36962	1.0204
808.581	375.702	PC(38:5)	11.4096	11.4763	9.4625	12.7154	11.6237	10.0749	9.56363	11.3686	10.9652	11.4856	10.1618	14.3828	12.4936	10.4694	11.4193	10.8327	10.2897	11.2606	11.9982	13.0583	10.4294	8.60971	10.7282	11.9439	12.052	15.0014	11.7793	11.2188	12.543	10.9758	12.2196	11.2398	9.83763	12.9059	12.0729	10.5002	10.4262	12.686	11.9242	12.3181	11.4615	12.5747	11.5534	10.3923	12.1753	10.3109	11.7145
876.574	376.362	PS(43:7)	7.5646	6.81323	6.40371	9.52773	6.62983	5.79995	5.86343	7.99194	7.62096	6.06387	6.45844	7.30912	6.5653	6.3327	7.80398	8.02179	6.25252	8.31129	7.12496	5.35767	5.91627	6.87926	5.87424	7.50978	6.03595	7.32548	8.09792	5.79778	6.61323	5.78172	6.60944	7.17671	6.02052	8.62497	6.33445	7.15254	6.53907	6.65622	7.21942	6.78559	8.04565	7.58972	7.36542	7.32497	6.71183	5.0597	8.6056
824.57	376.922	PC(40:4e)	0.429761	0.416258	0.426947	0.620968	0.440082	0.709146	0.491087	0.470416	0.382716	0.477855	0.441884	0.540121	0.446723	0.397557	0.498129	0.493385	0.490855	0.555742	0.484323	0.525338	0.432636	0.461308	0.543892	0.444242	0.557145	0.594881	0.592152	0.412208	0.498141	0.434894	0.478554	0.488467	0.395484	0.615419	0.433859	0.436179	0.425253	0.465118	0.523217	0.539532	0.445757	0.451141	0.543735	0.466463	0.437498	0.453319	0.47782
605.551	377.167	PG(36:1)	0.250759	0.25346	0.281724	0.268037	0.626975	0.300644	0.278616	0.336402	0.346456	0.481565	0.349879	0.39391	0.388953	0.231231	0.336416	0.173592	0.388432	0.28811	0.310267	0.583271	0.515666	0.170244	0.295576	0.446754	0.542833	0.374353	0.441806	0.381851	0.596489	0.407687	0.545603	0.322374	0.252138	0.287049	0.307528	0.512251	0.302867	0.535034	0.356925	0.658638	0.490611	0.374295	0.3321	0.486337	0.327242	0.324066	0.521594
757.619	377.763	SM(d18:1/20:1)	3.37995	2.09664	2.60123	2.70507	2.31569	6.13211	2.9289	3.0036	3.00459	4.11578	2.46819	2.80119	3.85799	2.1804	2.57792	3.40198	4.25796	3.22011	3.36699	3.32785	2.66648	2.83341	3.06796	1.21441	3.37571	2.46617	2.03749	3.79458	1.98375	2.64455	2.26275	2.7315	2.0437	1.91599	3.92471	2.28219	3.54209	2.51331	2.29933	2.34236	2.56462	2.56796	2.67053	2.71764	2.62977	2.5975	1.7408
731.605	377.882	SM(d18:1/18:0)	13.3097	9.24658	14.3414	8.83075	9.86372	17.375	11.0194	9.96486	9.88336	16.6626	13.3864	9.43581	16.4449	10.4923	10.7532	13.254	16.3693	12.2349	11.7158	12.8844	11.6888	12.0416	9.19946	9.36204	15.6802	8.44377	8.11134	12.3711	9.31488	11.4054	11.0413	9.82954	7.38636	7.1869	15.3764	9.94845	13.3357	10.8558	9.82283	10.0026	9.47294	9.63983	10.3037	10.3478	10.6866	10.6699	8.57519
850.571	377.999	TG(16:0/18:1/16:0)	0.8688	0.830755	0.340215	0.308467	0.374147	0.268572	1.31719	0.301127	0.366095	0.267551	1.32467	0.37598	0.261674	0.310696	1.53586	0.326472	0.28139	0.352292	0.776325	0.366195	0.366009	1.21564	0.360715	0.930608	0.371003	0.268468	1.20599	0.452304	0.320465	0.307576	0.316376	1.05242	0.223807	0.255425	0.290896	0.26006	0.313341	0.264533	0.390621	0.376371	0.308575	0.2874	0.361597	0.262104	0.284213	0.375436	1.21556
753.586	378.179	SM(d18:0/20:4)	2.33674	1.79767	2.53498	1.67186	1.59877	3.40425	2.20786	1.65847	1.83531	2.84251	2.57245	1.62213	2.96718	2.37202	1.96837	2.87212	3.95618	2.28656	1.94847	1.91997	2.11606	2.63275	1.62263	1.97518	2.76854	1.54177	1.58032	2.31569	1.6638	2.22254	1.64451	1.87432	1.51715	1.58193	2.56841	1.74604	1.97697	1.75258	1.69429	1.76189	1.72417	1.93105	2.01884	2.05074	1.65962	1.77245	1.6448
779.609	378.213	unknown	0.453892	0.464982	0.289618	0.461409	0.266518	0.828113	0.537202	0.494158	0.396537	0.658757	0.390318	0.445924	0.730738	0.426603	0.328526	0.653301	0.767971	0.43867	0.5132	0.450161	0.35956	0.552942	0.488582	0.164652	0.525371	0.376924	0.287936	0.531727	0.222442	0.363189	0.27968	0.471219	0.296505	0.320334	0.500299	0.352461	0.460271	0.327172	0.391565	0.359683	0.353354	0.415643	0.379217	0.396298	0.4421	0.348452	0.249262
579.534	378.366	PA(34:0)	3.29527	3.86222	3.3695	3.7852	4.2168	3.21595	3.00525	4.01251	3.80777	3.90756	3.81903	4.65425	3.2999	4.09581	3.55508	3.5417	3.90381	3.23998	3.36802	4.61002	3.75885	2.87358	3.51053	3.08702	4.74505	4.16579	3.51461	3.64084	4.04129	3.99778	3.58646	3.25997	3.91137	3.87667	4.11722	4.28371	4.20345	4.11062	4.12107	4.5768	3.07785	4.05664	3.85411	3.74173	4.16086	3.66172	4.13697
794.607	378.729	PC(38:5e)	1.10823	0.809716	1.28122	1.04004	1.05625	3.63591	0.929406	0.788955	0.935274	1.80343	1.47597	0.88474	1.65379	0.64569	0.885179	1.12877	0.920227	1.2373	0.777881	1.94945	1.28552	0.99527	1.0816	0.459353	2.72868	0.789781	1.02571	1.21561	1.47191	0.754979	1.35253	1.32073	0.945719	0.848093	1.87564	0.751771	1.06699	1.14063	0.604261	1.68228	2.00227	1.62719	1.43723	1.65434	1.8261	1.35425	0.609271
773.527	379.349	PE(38:2)	1.99778	1.67998	1.41836	2.34034	2.0292	1.52277	1.24585	2.00858	1.98031	1.49465	1.36415	2.13977	1.61228	2.13531	1.84432	1.95937	1.70669	1.68559	1.81654	1.52944	1.39101	1.64581	1.73148	1.64233	1.34559	1.80666	1.52658	1.38595	1.809	1.36575	1.5343	1.63454	1.79597	2.21079	1.61793	2.04209	1.83047	1.89039	1.86543	2.088	1.98	1.71513	1.62603	1.81206	1.79412	1.37744	2.53658
812.617	379.866	PC(38:3)	35.5688	20.0188	28.8227	21.3444	29.3089	27.6408	27.1216	33.0293	24.1673	17.0652	29.7761	31.9414	20.5216	19.8859	43.8246	27.8404	23.6474	23.1331	14.5832	38.2048	23.1761	21.7775	27.4401	31.282	35.2882	17.8746	23.9215	36.8659	37.3143	33.385	29.318	10.1153	17.0933	21.9161	35.5963	15.8255	30.2925	31.8933	29.204	27.8618	23.8477	19.7843	21.4155	15.0924	26.0263	24.707	28.1265
834.597	380.088	PC(40:6)	5.78471	3.83228	4.26133	3.91904	5.23921	4.79442	4.70694	5.18582	4.46732	2.61818	4.7072	5.25924	4.07902	3.44309	6.87125	4.90604	3.86889	4.31667	2.88712	5.65305	4.13608	3.58115	4.78516	5.08083	5.49885	3.22083	3.67305	6.94199	5.74594	5.52667	4.32462	2.03521	2.81396	3.44198	5.68301	2.80968	5.60063	5.14428	4.82337	4.52831	4.01713	3.39739	3.67054	2.8686	4.82828	4.36858	4.95506
902.589	380.121	unknown	1.25158	0.801906	0.866491	0.930767	1.13753	1.01704	1.08736	1.12087	1.11588	0.587925	1.11872	1.17759	0.857821	0.818368	1.48831	1.17995	0.892204	0.876024	0.645207	1.19069	1.11037	0.832821	0.96904	1.08452	1.16443	0.906352	0.939435	1.54491	1.16646	1.21026	0.907678	0.505934	0.740676	0.787912	1.29443	0.659741	1.08548	1.23922	1.04304	1.04214	0.859935	0.802023	0.939199	0.641463	1.06877	0.972734	1.23464
822.633	381.637	PC(40:5e)	1.21442	0.64	1.01338	0.840417	1.03291	1.30889	0.874128	0.92039	1.1967	1.48655	0.820088	1.00532	1.41968	0.770367	0.869952	0.751499	1.20369	0.897602	1.52377	1.52772	0.993497	0.821893	0.888477	0.561555	1.39199	1.00041	1.12038	1.78364	1.16971	0.767276	1.44432	1.01201	0.515942	0.612427	1.34848	0.701914	1.10531	0.9141	0.939175	1.09833	1.05841	0.93325	1.25512	1.51317	1.14436	1.1484	0.772804
848.654	382.614	PS(40:0)	1.38656	1.03268	1.01847	1.39443	0.818221	1.65531	2.29183	1.17974	1.30397	1.65011	0.737801	1.15266	1.16508	0.9885	1.32331	0.922937	0.992401	1.29226	1.94334	1.22481	1.0914	0.927599	1.52541	0.365313	1.07053	1.43307	1.22794	1.33808	1.03638	0.696941	1.69713	0.969917	0.690401	0.674993	1.30716	0.609484	1.17395	0.874023	2.18882	1.29638	0.896236	1.04989	1.09144	1.87044	1.55447	0.966066	0.727348
766.554	383.462	PE(38:5)	3.00108	2.15473	3.06172	2.23103	2.26915	2.2818	1.59893	2.02065	2.59535	3.56898	1.00058	2.32022	2.50287	1.55474	1.09574	2.01058	2.47155	1.38823	1.91758	2.92776	2.04999	1.20384	2.34627	1.31743	2.07018	1.80581	2.23489	1.725	2.73213	1.94106	2.28351	1.90495	1.81705	1.06709	2.23617	2.72845	2.96493	2.49264	2.1481	1.98896	2.45069	1.79213	1.46899	2.28247	3.26939	2.19746	1.45482
744.575	383.631	PE(36:2)	19.5229	14.0976	20.9123	15.9447	14.1722	19.4878	11.4875	14.1075	16.6572	22.8758	7.1883	13.8502	14.5743	12.7462	9.56071	11.7667	19.675	10.9238	14.3602	23.2465	13.8713	7.8773	17.2584	8.19296	15.7831	13.1285	14.5881	11.9319	16.354	12.6016	16.5546	12.9221	11.4961	7.37248	15.4723	15.1821	22.5333	17.4404	14.8262	12.9189	13.6764	11.3815	11.4755	17.3378	19.7411	16.575	12.1377
796.614	383.929	PE(40:4)	19.8965	13.8983	22.4614	10.7487	14.1991	24.5447	7.23973	14.4457	23.3861	22.1551	16.8615	13.2005	19.4808	10.2491	10.5872	18.08	14.8245	14.9628	17.5205	18.8123	16.5064	12.3671	12.4237	7.83356	20.0627	8.73181	16.5388	23.922	20.7467	11.3701	22.5837	15.2049	8.83526	8.61048	20.2674	17.8423	20.4752	17.5438	10.2907	19.2191	24.4137	21.2776	18.6112	22.9883	18.0231	16.9225	16.6488
818.601	383.98	PS(38:1)	2.44732	1.9215	3.24787	1.57265	1.63324	3.22944	0.948823	2.20425	3.45759	3.29277	2.50421	1.85467	3.0948	0.987631	1.27191	2.51271	2.01652	2.05228	2.55021	2.60638	2.19567	1.94012	1.36149	0.882318	2.6891	0.918239	2.61952	3.29014	3.00286	1.41225	2.91685	2.25368	1.20681	1.19651	2.70776	3.19924	2.61883	2.35943	1.21427	2.76347	3.86731	3.04057	2.42531	3.28609	2.62583	2.11111	2.15683
745.604	384.075	PG(47:8)	2.17413	1.70055	2.02145	1.69539	1.6692	2.17844	1.4535	1.5461	1.56515	2.58116	0.885072	1.65914	2.04173	1.31094	0.639326	1.30817	2.33637	1.01759	1.48385	3.58101	1.64732	0.868372	1.83035	0.895736	2.12097	1.5891	1.85444	1.63314	2.07893	1.39988	2.04946	1.42475	1.31522	0.871358	1.93969	1.57919	2.01841	2.05121	1.56111	1.44082	1.35817	1.34661	1.43559	1.70269	2.46299	2.02248	1.12571
860.611	384.548	unknown	0.216311	0.144197	0.318469	0.123028	0.238963	0.375909	0.10162	0.291495	0.278317	0.180703	0.183097	0.198198	0.23397	0.125938	0.348082	0.162372	0.173229	0.200121	0.158531	0.334487	0.233623	0.19855	0.197347	0.24683	0.352048	0.0935933	0.192342	0.49145	0.352889	0.307412	0.271589	0.191089	0.162528	0.141377	0.243091	0.203352	0.356781	0.201805	0.194082	0.232456	0.301143	0.216208	0.223971	0.167189	0.255669	0.181881	0.261229
748.601	384.575	PC(33:0)	0.772463	0.532794	0.624549	0.531677	0.515656	0.753303	0.563068	0.49739	0.52976	0.703425	0.437113	0.475698	0.766532	0.579715	0.4435	0.459665	0.674346	0.513566	0.564484	0.883683	0.878646	0.36738	0.538987	0.419715	1.25907	0.62595	0.531377	0.885455	0.967792	0.671743	0.828401	0.602249	0.380015	0.350654	0.711884	0.499375	0.699367	0.549268	0.529004	0.480106	0.517416	0.57801	0.548427	0.557627	0.583208	0.755839	0.618424
774.598	385.127	PE(38:1)	15.335	8.81918	14.9651	7.67072	9.48267	13.5021	6.75957	9.39074	12.4965	10.1112	12.0337	9.75266	8.68175	14.4661	11.7967	10.9337	7.73583	12.5795	6.91859	10.5755	15.1496	11.7912	8.12207	4.47584	18.9161	7.61957	8.76703	14.4043	14.0195	8.41111	12.6145	7.32928	5.56633	6.00755	12.1234	10.1949	14.167	11.1915	11.7233	10.0795	11.3819	8.00396	10.3377	11.8832	9.94474	9.09594	11.0568
838.634	385.321	PC(40:4)	1.09984	0.758558	1.65616	0.676675	1.35489	1.96156	0.789324	1.63639	1.38971	0.984948	1.24324	1.00346	1.17846	0.78013	2.01262	0.969478	0.996996	1.10155	0.981248	1.38622	1.20069	1.0675	0.95417	1.43339	2.06933	0.514144	1.04953	2.96791	1.63614	1.73314	1.33438	0.886209	0.928414	0.761788	1.30531	0.995922	1.80089	1.21033	0.863603	1.24123	2.01881	1.53313	1.2029	0.882141	1.28529	1.084	1.80797
718.566	385.42	PE(34:1)	6.93655	4.42727	7.4529	5.88385	4.65646	8.73672	4.71551	5.05884	5.98407	8.0504	4.69432	3.04621	6.32374	4.65739	5.7723	4.25705	5.5322	3.86247	6.24884	6.77438	7.47248	3.8187	5.47846	2.64369	6.90243	5.57022	6.55183	5.31221	5.56728	5.38532	4.81957	6.44964	3.79618	3.72954	7.62645	3.9412	8.21942	6.50602	7.01604	5.54462	6.40624	4.19706	3.64048	7.39238	7.36934	5.90986	4.06437
770.603	386.948	PE(38:3)	5.13335	3.7414	5.99136	4.14551	4.91438	7.25382	3.60901	5.31664	6.22178	10.7412	4.27203	3.22154	6.2144	4.79427	2.7975	4.14016	3.73142	5.20727	3.81887	7.45989	4.78619	3.09847	4.4391	1.48154	8.45155	4.43364	4.61079	3.88634	6.27918	3.0247	6.61677	7.14598	4.07721	2.75147	8.42303	5.3805	6.54875	7.02441	4.16956	6.28108	5.21293	5.1228	4.06868	7.58058	9.2479	7.21708	3.16162
752.556	387.092	PE(38:5e)	3.9182	7.55087	7.46573	2.97427	5.34993	11.3118	3.68633	3.24363	7.51565	9.1847	13.1899	3.41926	6.11686	4.09201	3.67866	6.78704	3.2484	8.84062	4.80588	4.90419	4.90643	9.73251	3.61659	3.59394	10.4409	4.44469	3.34583	9.00765	6.58855	4.91001	9.07643	3.0978	6.78945	5.34179	9.3144	6.39829	6.99335	5.4473	2.8246	14.6139	9.15922	8.80385	4.8527	6.76465	5.91203	4.54505	3.97096
590.492	388.111	DG(33:5)	0.530117	0.511948	0.52342	0.556151	0.583684	0.578654	0.565905	0.580231	0.47249	0.59435	0.613229	0.659835	0.567212	0.54498	0.6459	0.568799	0.543394	0.534828	0.510233	0.563158	0.480585	0.511885	0.54205	0.587228	0.654251	0.586372	0.487485	0.573451	0.692936	0.629	0.624583	0.559672	0.45108	0.575124	0.651921	0.488453	0.547997	0.560576	0.598805	0.600241	0.593228	0.651584	0.624371	0.512692	0.564028	0.491983	0.70639
800.619	388.17	PC(37:2)	0.952062	0.934484	0.909317	0.928165	0.875313	0.858509	0.680042	0.776652	0.759976	1.06477	0.540838	1.01152	0.774856	0.90143	0.677852	0.586077	0.492699	0.819296	1.01662	1.1627	1.03842	0.347949	0.910948	0.274404	1.11082	1.06205	0.630831	0.716681	1.01211	0.755833	0.998815	0.94617	0.62013	0.616975	1.15755	0.600547	0.874926	1.16005	1.25668	0.942807	0.794012	0.879763	0.789634	0.784487	1.26747	1.01938	0.642824
1126.05	388.289	unknown	5.7154	4.81122	5.28758	5.39164	5.59508	6.8957	6.63342	5.2384	5.78335	5.58012	5.70643	6.11039	5.99751	5.19784	5.72177	5.82451	5.50748	5.77729	6.13653	6.03734	6.13027	6.05422	5.59684	6.72469	6.82082	6.02753	4.94809	6.13587	6.06808	5.49377	5.41428	5.0148	5.42711	6.22034	6.43736	5.37224	5.48704	6.72488	6.15047	6.0953	5.64539	5.70552	5.28445	4.98216	6.20365	5.63795	6.28797
574.516	388.356	Cer(d18:1/22:6)	13.0223	13.7573	11.3126	12.7037	11.008	9.37644	12.6612	12.6086	11.4725	12.3805	12.5562	12.069	13.2674	12.5386	13.4903	11.5961	11.7301	12.3114	10.899	10.8555	11.9092	13.212	12.6706	14.5974	12.3005	11.5264	11.8748	13.1361	11.5249	10.8669	9.35778	13.78	8.80701	15.3742	12.1445	11.5533	10.162	11.6219	12.3464	12.1346	13.1984	11.1683	13.1067	14.2361	13.0057	11.6927	13.7576
552.536	388.373	PA(34:0e)	0.823007	0.848787	0.853605	0.798029	0.819382	0.990077	0.86247	0.800669	0.72855	0.78967	0.865082	0.951867	0.874696	0.826791	0.823909	0.837386	0.777615	0.727903	0.825337	0.938906	0.993003	0.94066	0.709179	0.810991	1.04532	0.891358	0.760274	1.04742	0.918584	0.871381	0.972967	0.689508	0.776547	0.944774	0.902264	0.81959	0.770244	0.964666	0.841887	0.909363	0.755826	0.85529	0.836555	0.776679	0.864308	0.78357	0.78963
516.515	388.373	DG(28:0e)	0.924279	0.807283	0.917092	0.943288	0.736689	1.17577	1.06913	0.842079	0.861249	0.888374	0.876237	0.977827	0.983423	0.933022	1.04094	1.04838	0.883639	0.902674	0.850884	0.856869	0.97493	0.894181	0.933672	0.999742	1.0848	0.920961	0.737802	1.06091	0.891145	0.863817	0.807114	0.84212	0.924477	1.04648	1.04517	0.874626	0.896742	1.0592	1.04867	0.897108	1.01758	1.10262	0.93811	0.835714	0.980985	0.886501	1.03264
746.603	388.618	PE(36:1)	22.5544	11.7787	17.4546	16.2888	15.9603	24.5203	14.4002	17.2259	20.4987	19.9006	11.3996	12.7037	21.074	19.5512	15.6809	15.1137	23.203	13.7062	19.5922	21.4678	15.3977	11.7137	20.9995	13.5635	18.228	17.0372	17.8002	19.5164	13.4109	14.1257	17.5561	16.297	10.5539	10.4726	20.8973	15.5507	22.7819	18.1278	17.4984	17.6716	15.6762	15.9719	12.886	20.6064	19.1581	17.7566	13.0144
768.591	388.84	PC(36:4e)	0.592997	0.326708	0.526071	0.445468	0.39421	0.723469	0.550132	0.465649	0.389871	0.669583	0.300816	0.460223	0.769239	0.487276	0.461343	0.368059	0.695991	0.39964	0.520377	0.861624	0.408276	0.264514	0.539231	0.340985	0.594199	0.469791	0.457299	0.584741	0.370997	0.380431	0.581409	0.444672	0.329052	0.364528	0.681513	0.429069	0.60529	0.528253	0.40278	0.481804	0.406367	0.453903	0.382981	0.481627	0.531031	0.513925	0.38025
733.621	389.17	SM(d18:0/18:0)	0.84267	0.370222	0.770092	0.417683	0.455873	0.476657	0.610947	0.519555	0.911058	0.690873	1.29838	0.333999	0.455441	0.635604	0.956835	0.789201	1.38498	0.696006	0.405452	0.526268	0.993694	0.589963	0.387231	2.52872	1.18202	0.312256	0.436859	2.04134	0.493306	0.766637	0.549691	0.386893	0.345007	0.482901	0.752836	0.409195	0.368068	0.534455	0.484239	0.914573	0.322185	0.37568	0.365894	0.395736	0.455199	0.541452	0.347486
772.626	390.097	PE(38:2)	6.22734	3.88233	4.86664	4.64275	4.78093	5.73006	3.35956	4.43115	7.88597	7.96557	2.91351	3.4826	5.8696	5.03368	3.57747	4.06404	5.62605	3.69002	5.43743	7.33418	4.47473	2.5292	5.53758	2.81514	5.43318	4.35017	4.81119	4.70008	4.69155	3.10805	6.96363	6.34098	2.90835	3.01096	7.30314	7.38877	6.68038	6.82701	4.56644	6.50793	5.10082	4.33612	3.76101	6.4966	4.76214	4.79728	3.56688
720.589	390.284	PE(34:0)	8.83391	6.62369	9.86165	6.77693	6.51177	8.38153	5.61316	7.25496	8.95733	8.86039	5.80893	4.33976	8.50923	7.13618	7.69094	5.70805	8.2553	6.02572	8.13135	8.69982	8.42219	5.98156	7.27219	5.60543	7.24792	7.24847	7.16103	8.47403	6.33448	6.36271	7.65941	6.95869	4.31419	4.56539	8.01235	5.62536	10.1504	7.53336	7.55443	7.13972	8.25905	8.52281	5.84466	8.84794	7.90541	7.60329	5.65258
641.513	390.901	unknown	0.156133	0.438801	0.733654	0.331138	0.309907	0.120016	0.196286	0.205489	0.238323	0.121586	0.399619	0.965818	0.230334	0.16768	0.265292	0.439438	0.285124	0.273038	0.145723	0.185582	0.428407	0.380065	0.21588	0.110974	0.142129	0.0990523	0.107355	0.547627	0.571563	0.213906	0.262503	0.228625	0.105064	0.095683	0.237276	0.144219	0.200035	0.231871	0.560069	0.256947	0.540296	0.348525	0.156352	0.15915	0.285898	0.216905	0.105317
874.675	394.338	PS(42:1)	1.88781	0.887799	0.568006	1.03875	0.919825	1.28276	1.10214	1.44878	1.27557	1.30734	0.529357	0.684348	0.903314	0.951713	1.60495	0.703385	1.15128	0.836503	2.00353	1.1941	1.1392	0.5643	1.02418	0.628176	1.19153	1.21815	0.72612	1.91335	1.10681	0.670868	1.80674	1.03906	0.489962	0.572182	1.76794	0.426577	1.20912	0.837607	2.16026	1.05896	0.824438	0.716887	0.725245	1.78956	0.838663	1.04302	0.373343
728.561	395.721	PE(36:3e)	1.27464	1.79787	2.07288	0.979113	2.78239	2.28611	0.663759	1.04875	2.19405	4.57332	1.69339	1.55101	2.56031	2.55942	1.16783	1.36239	1.00351	1.83831	1.97508	2.8392	2.15999	1.19429	1.20114	0.941979	2.49613	1.66017	1.46756	1.91489	2.15386	1.75895	3.75598	2.72751	1.34989	1.09655	3.33265	2.05738	3.07064	2.91453	1.62446	3.85644	2.42112	2.09232	1.31077	2.45245	2.32467	2.11459	1.93957
788.623	397.902	PC(36:1)	39.7555	35.0544	47.4531	31.8064	69.4447	43.1574	22.6792	41.1453	37.4491	44.1212	32.0276	46.7496	37.917	44.0636	46.6723	33.4265	25.526	38.6775	40.7903	73.4812	51.5425	37.1163	32.0346	61.5233	108.923	32.8805	37.9729	71.0445	68.6476	61.2392	65.2666	30.8566	26.7264	28.7869	57.8885	55.3184	57.7104	47.3688	50.9217	49.8639	44.7752	39.1297	40.6718	42.0813	41.3958	40.4099	50.6078
826.577	398.048	PC(40:3e)	0.281329	0.271577	0.303099	0.22191	0.376484	0.278773	0.186813	0.331733	0.306646	0.30778	0.25868	0.336988	0.265236	0.346363	0.330949	0.256183	0.192222	0.309429	0.272479	0.427629	0.310287	0.278144	0.234945	0.402256	0.476396	0.261213	0.273849	0.354856	0.455931	0.426384	0.426823	0.205402	0.166256	0.263553	0.373854	0.288938	0.345307	0.369404	0.295324	0.305703	0.390956	0.318576	0.306939	0.294956	0.317782	0.239655	0.311913
836.623	398.093	PC(40:5)	0.472118	0.616448	0.402071	0.395947	0.421868	0.532283	0.422308	0.462954	0.427155	0.418825	0.310923	0.58992	0.403506	0.419064	0.511589	0.312076	0.397832	0.388368	0.484053	0.631064	0.515177	0.250832	0.399818	0.381541	0.49222	0.404084	0.353296	0.446424	0.441867	0.490028	0.577693	0.373318	0.292569	0.455497	0.599334	0.344203	0.385132	0.458026	0.54674	0.474082	0.428852	0.41417	0.362517	0.405854	0.487513	0.417062	0.285332
878.591	398.13	unknown	1.20083	1.07361	1.26128	0.912206	1.5308	1.16066	0.814194	1.18244	1.24386	1.2537	1.02157	1.44005	1.33595	1.28638	1.49657	0.919954	0.797901	1.29671	0.989324	1.55986	1.31971	1.08853	0.843219	1.80993	2.16674	1.17242	1.1322	1.60898	1.63978	1.47704	1.53507	0.98605	0.787255	1.04154	1.44296	1.17444	1.35389	1.45933	1.35762	1.2981	1.42692	1.17539	1.22544	1.15908	1.16976	1.22708	1.33795
810.599	398.275	PC(38:4)	5.20063	5.24302	5.58513	4.13125	7.77192	5.34042	3.13762	5.70912	5.27906	5.56489	4.31251	6.29954	5.51127	5.73034	6.5287	3.95788	3.11733	5.77201	4.61544	7.64018	6.18464	4.59751	3.78116	7.69586	10.5702	4.42728	4.85248	7.75556	7.85393	6.77616	7.9146	3.74018	3.52231	4.00661	6.25719	5.65224	6.30747	6.43508	6.45056	5.74975	6.43661	4.76044	4.99243	4.94704	5.07135	4.64527	6.111
814.637	398.99	PC(38:2)	4.25817	2.82963	3.05538	2.97819	2.56296	4.34119	2.1501	4.18834	2.17751	3.60255	1.95072	3.08081	3.92058	3.71622	3.59545	1.73452	3.33379	2.31185	3.54665	5.83259	3.61291	1.46046	4.56669	2.33111	4.84215	1.99993	1.87862	4.22149	2.75891	3.1067	3.5753	2.06644	3.93991	2.25903	3.12097	1.8864	2.63456	2.25724	3.49377	2.81448	2.60157	2.34825	1.95519	2.8393	2.36603	2.57351	1.83506
764.556	399.488	PE(38:6)	7.80039	15.4237	2.19936	2.39118	4.44046	16.5388	1.80921	12.5839	2.06081	12.2127	7.7452	13.9394	15.7273	13.5792	18.3198	2.76397	7.73368	2.39797	2.2304	14.1007	15.0711	17.4364	1.82309	14.1458	9.25148	3.02391	2.07104	14.4933	15.9102	14.7294	14.2514	18.6865	14.8473	7.37901	18.284	16.8745	17.798	18.0299	19.8268	4.18535	16.0173	1.98955	13.4504	17.86	15.1209	4.90188	10.6495
784.583	400.066	PC(36:3)	3.57922	3.91797	3.53081	4.02006	3.65467	3.50001	3.91068	3.48857	3.83891	3.88194	4.36892	4.61493	4.23528	3.29941	3.60789	4.22722	3.90838	3.84148	3.90243	4.13371	3.6371	4.14128	3.36071	4.05223	4.02887	4.59361	4.19911	3.46065	4.18834	3.55557	4.07076	4.00659	4.03962	4.51077	4.3485	3.44286	3.22852	4.0933	3.68537	4.18141	3.95372	4.75657	4.21561	3.85735	4.3825	3.57802	4.14345
852.577	400.22	PS(41:5)	3.2966	3.36757	3.28606	4.24217	3.15323	2.78929	3.22117	3.74435	3.90229	3.01415	4.22752	4.738	3.05897	3.37056	3.77105	4.77324	3.4257	4.94207	3.9668	2.56411	2.92866	4.0365	3.07061	4.14614	2.67885	4.01907	4.24692	2.46982	3.12619	3.32513	3.59217	4.10462	3.3574	4.4948	3.59084	3.30019	3.75778	3.3877	4.12232	3.82486	4.07477	4.7891	4.06241	3.83987	3.81158	3.52033	4.65973
811.664	400.993	PG(52:10)	28.6795	12.7432	18.3124	22.2988	14.7971	32.6586	20.982	20.4404	16.6313	23.9629	12.6334	13.3125	22.9051	17.1234	18.6565	18.8124	26.4221	16.7022	22.9535	26.7265	21.8191	12.7755	28.9466	9.81173	24.097	19.5604	13.0839	27.235	13.3715	15.3773	17.5551	14.315	14.9859	11.8284	20.5246	12.0619	19.8682	14.6346	15.8605	17.0643	15.6566	17.2434	15.8493	21.1319	19.7445	18.137	12.4694
833.651	401.647	unknown	5.14519	2.92225	3.42637	4.88228	2.59986	6.69473	4.4456	3.60737	3.73237	4.73587	2.55174	2.66554	4.214	3.58714	4.04713	3.29649	6.09608	3.14961	4.15737	4.96784	3.96153	2.55283	5.04787	1.9474	4.91	3.3129	2.99159	5.34811	2.392	3.25065	3.26283	3.21282	2.82497	2.38237	4.2936	2.37393	3.86899	3.06366	3.91989	3.7162	3.16763	3.73791	3.07259	3.90277	4.26596	3.84267	2.41761
901.645	401.807	unknown	0.572247	0.411519	0.423434	0.694018	0.402149	0.731176	0.544183	0.523491	0.493813	0.536635	0.360076	0.36009	0.549977	0.476109	0.503	0.434793	0.737308	0.432395	0.532802	0.67695	0.575137	0.359451	0.638197	0.26503	0.667158	0.427259	0.448092	0.687329	0.3548	0.415299	0.45243	0.378571	0.38017	0.377365	0.555108	0.343306	0.426711	0.479623	0.505232	0.506765	0.459888	0.496597	0.422022	0.48229	0.515499	0.48394	0.382018
785.648	402.884	SM(d18:1/22:1)	15.3932	7.75142	12.83	12.0331	10.0573	16.5501	12.4663	12.0635	9.87827	14.651	9.00915	12.2341	11.1253	11.3626	13.292	12.7218	12.937	9.77417	11.4823	16.7229	10.5902	8.51197	10.6748	6.78431	13.797	10.6487	7.91278	14.1995	8.85394	10.978	10.2058	9.57275	7.58077	8.14809	13.3242	8.85406	15.9125	12.2372	9.95626	8.79021	9.68196	9.64851	10.2922	10.1745	11.175	11.2151	7.42936
875.634	404.751	unknown	0.52886	0.300431	0.320549	0.426823	0.423575	0.615305	0.384508	0.462767	0.372482	0.516942	0.332722	0.497506	0.503225	0.391439	0.370718	0.436494	0.405821	0.370615	0.486369	0.52977	0.40517	0.335968	0.433507	0.217699	0.513851	0.443328	0.293403	0.608591	0.326178	0.367578	0.334946	0.410784	0.274258	0.290935	0.467226	0.36835	0.535888	0.437993	0.431883	0.294753	0.351718	0.415163	0.356736	0.382307	0.433201	0.379529	0.29586
807.636	404.827	unknown	3.12619	2.09228	2.40271	2.7575	2.35029	4.29046	2.43118	2.97162	2.48168	3.5213	1.97203	3.02846	2.80085	2.48734	2.48473	2.66719	2.7998	2.23967	2.68443	3.89898	2.48011	2.1408	2.59422	1.53425	3.41109	2.40365	1.98193	3.84278	2.08496	2.24658	2.06853	2.12488	2.00551	1.59077	2.8909	2.31924	2.92299	2.63666	2.38564	1.88729	2.23537	2.68187	2.19421	2.23782	2.54368	2.76812	1.58641
876.672	404.884	PS(42:0)	3.41529	2.97546	2.37766	3.77406	1.89592	3.80594	2.45977	3.23921	2.53178	3.85341	1.72068	2.49535	3.20648	2.69951	3.10829	2.44573	2.61058	2.83405	4.01487	3.08089	2.54383	2.5164	3.78279	1.20495	2.4787	2.41462	2.3894	3.28732	2.50031	1.70638	2.66014	2.73686	2.56013	1.80593	3.35848	2.13521	3.09269	2.08747	3.26291	2.44947	2.64464	2.89014	1.97904	3.94815	3.62292	2.5748	2.08061
850.66	405.388	TG(51:8)	1.9269	0.996297	1.16149	0.896675	0.924869	1.14665	0.86392	1.10747	1.21935	1.56346	0.86584	1.03056	1.45774	0.93132	1.6191	1.01447	1.15384	1.05332	1.35756	1.81668	0.927625	0.945826	1.27263	0.607487	0.975909	0.872534	1.25208	2.19329	0.939735	0.544734	1.22183	1.0033	0.653147	0.609402	1.34313	0.670476	1.09325	0.850793	1.16952	1.05588	1.09433	0.81556	1.67487	2.03271	1.07593	1.27113	0.764493
849.621	405.828	unknown	0.52624	0.418373	0.561457	0.457026	0.464371	0.6385	0.485512	0.518035	0.370157	0.581377	0.480199	0.626808	0.626246	0.516767	0.482037	0.647792	0.482014	0.62541	0.505527	0.64194	0.481572	0.513373	0.396385	0.369371	0.541038	0.592451	0.419118	0.480082	0.435137	0.552822	0.440926	0.486985	0.358259	0.392745	0.591867	0.358756	0.584332	0.643915	0.380275	0.445572	0.45654	0.35683	0.450228	0.443269	0.486195	0.468056	0.355226
759.635	406.024	SM(d18:1/20:0)	13.0157	9.60927	14.5022	9.22137	10.9592	17.375	10.7934	10.7395	9.53034	14.3126	11.2428	14.6603	13.6949	11.265	11.3921	15.0247	11.4577	11.7662	12.5877	17.1318	10.7445	11.8346	8.20952	6.18107	13.6834	10.677	7.61896	11.8664	10.2427	12.4566	12.1688	10.186	6.82442	7.6043	15.499	8.96156	16.8456	13.344	8.93924	8.18559	10.504	10.0748	11.0445	10.5536	10.7803	11.3568	6.5821
761.643	406.1	SM(d18:0/20:0)	1.32267	0.926395	2.33252	1.03238	1.1426	2.27244	1.05667	1.14104	0.974348	2.02644	1.12546	1.783	1.36427	1.23874	1.11441	1.87667	1.14734	1.57442	1.33622	2.09206	1.06751	1.55711	0.82744	1.03426	1.52949	1.09598	0.819309	1.25753	1.08172	1.21877	1.19227	1.01568	0.676306	0.832099	2.35203	0.919054	1.77809	1.33524	1.05993	0.920721	1.01365	0.907395	1.02916	1.05692	1.09289	1.14167	0.757725
781.618	406.193	SM(d18:1/22:3)	3.15434	2.31696	3.96107	2.42246	2.79787	4.25934	2.71414	2.82933	2.25512	3.78415	2.92479	3.77948	3.46844	2.9788	2.81409	4.1044	2.79135	3.35588	3.39553	3.84036	2.62362	3.24011	2.26691	1.89571	3.20975	2.80422	2.15135	2.86414	2.6684	3.21776	2.91912	2.63184	1.91848	2.16537	4.13546	2.25243	4.23415	3.36769	2.36484	2.41929	2.61629	2.88206	2.70466	2.57855	2.65782	2.81777	1.68182
746.577	406.439	PE(36:1)	0.52991	2.38449	2.34512	0.725217	1.19533	0.645149	1.42056	1.01382	0.865946	1.36184	1.15199	2.93657	0.773409	0.909867	1.03924	1.50813	0.883324	1.57582	0.788024	0.990895	1.84651	1.20969	0.882756	1.21479	1.39242	0.845371	1.10557	1.05956	1.85029	1.67703	1.83235	0.984198	1.07264	0.902414	0.708597	1.95786	1.22349	1.44017	1.87184	1.40936	1.7201	1.14463	0.893454	1.17727	1.51706	0.614883	1.60626
579.536	407.497	PA(34:0)	2.2243	2.74151	2.25606	2.57638	2.59489	2.64989	2.67811	2.4724	2.38811	2.81034	2.73604	3.14955	2.93037	2.22367	2.40038	2.33014	2.91245	2.29381	2.60776	3.46522	2.66779	2.31577	2.77413	2.70996	2.85754	2.6701	2.53683	2.77869	2.6587	2.88541	2.73634	2.90327	2.50534	2.27485	2.91595	2.44249	2.24615	3.02181	2.11375	2.43558	2.0323	2.41309	3.14741	2.33582	2.78201	2.43774	2.1796
742.538	407.516	PE(36:3)	5.67946	4.86409	5.42773	5.53622	5.29329	5.35849	4.6933	6.02491	5.30266	5.71386	5.29876	5.88867	4.71032	5.39005	4.78575	5.43791	5.49755	5.68956	4.96945	5.50449	5.50532	5.23623	5.44119	5.99688	5.5997	5.52559	5.59649	5.57924	5.19847	5.36111	5.94168	5.67086	5.04921	5.10607	5.16939	5.48524	5.90954	5.76782	5.25169	6.22759	5.64505	5.40695	5.2446	5.35745	5.53476	5.27503	5.42679
824.647	408.999	PC(40:4e)	0.764375	0.657573	0.738926	0.526327	0.573868	1.09557	0.363134	0.781675	0.695098	0.968319	0.689523	0.704937	1.1625	0.413943	0.729756	0.496645	0.700476	0.454261	0.776645	1.18719	0.498902	0.482346	0.497294	0.393406	0.868106	0.430176	0.771305	1.16675	0.909736	0.375358	0.778506	0.708295	0.364348	0.395427	1.06531	0.643371	0.782919	0.8186	0.569228	0.588489	0.983611	0.819495	0.946694	0.988177	0.809381	0.728748	0.592011
772.622	409.922	PE(38:2)	1.88306	0.859939	1.40463	0.873975	1.06694	2.88972	0.830321	1.24891	1.69009	2.73644	0.841289	1.06935	1.82345	1.25211	0.595506	1.34326	1.41854	1.10865	1.00868	2.27074	1.09398	0.875032	1.27637	0.498223	1.80476	1.00703	1.48525	1.21414	1.36238	1.05507	1.60919	1.65344	1.15427	0.548502	1.76148	1.35001	1.84943	1.61474	1.1007	1.48505	1.41361	1.13726	1.23502	2.12747	2.05366	2.03416	0.917559
643.528	413.122	unknown	0.262681	0.627131	1.00226	0.171575	0.519969	0.1646	0.195865	0.219028	0.25289	0.151823	0.47379	0.620426	0.242123	0.242246	0.384985	0.460747	0.326446	0.253217	0.185543	0.258203	0.37054	0.477259	0.177225	0.328731	0.207939	0.0482018	0.169696	0.71926	0.536017	0.237901	0.178279	0.148097	0.0911569	0.131	0.168583	0.237618	0.237219	0.205901	0.439412	0.212993	0.696833	0.320347	0.296187	0.163963	0.202137	0.207461	0.217047
339.29	413.885	unknown	0.165795	0.439553	0.754524	0.126911	0.421277	0.0932704	0.111993	0.205274	0.2224	0.141149	0.419762	0.471944	0.229821	0.148089	0.360677	0.310765	0.275983	0.188943	0.148328	0.137854	0.357207	0.432775	0.135483	0.276421	0.173186	0.0400762	0.104518	0.571278	0.391921	0.273332	0.12934	0.159791	0.0978623	0.0809119	0.155639	0.184601	0.177698	0.152558	0.346664	0.227691	0.612427	0.262123	0.204507	0.135147	0.131758	0.168915	0.230523
750.409	414.319	unknown	0.748241	0.780462	0.571932	0.693687	0.794122	0.483779	0.651045	0.641298	0.558602	0.57397	0.67013	0.654651	0.659673	0.489029	1.24422	0.691897	0.565227	0.774182	0.497329	0.592782	0.587314	0.791566	0.600871	0.601309	0.51921	0.527348	0.612344	0.690918	0.613443	0.486072	0.510468	0.680838	0.579864	0.583114	0.476566	0.471151	0.478245	0.487089	0.731958	0.639195	0.611268	0.561506	0.729888	0.715623	0.606513	0.650252	0.635234
831.7	414.606	SM(d18:0/25:0)	0.418983	0.245942	0.455795	0.461829	0.263411	0.69284	0.410043	0.392295	0.65141	0.780622	0.270574	0.420779	0.533714	0.391127	0.479989	0.450655	0.40406	0.425578	0.394916	0.513052	0.452124	0.208523	0.50803	0.189668	0.929825	0.44728	0.293907	0.543325	0.365038	0.431067	0.357775	0.427312	0.381228	0.408812	0.554209	0.314771	0.400924	0.387289	0.434219	0.560062	0.376278	0.474977	0.359832	0.589424	0.511663	0.511132	0.252188
709.382	415.023	unknown	0.347323	0.342462	0.266451	0.316044	0.335765	0.189302	0.263272	0.318489	0.29682	0.287923	0.320051	0.281082	0.317474	0.262589	0.459457	0.336538	0.272432	0.375417	0.222004	0.302998	0.357639	0.349848	0.295363	0.341269	0.25599	0.226178	0.318609	0.289133	0.286136	0.264671	0.252813	0.316129	0.249749	0.266448	0.231201	0.252926	0.277707	0.239774	0.338083	0.370514	0.258254	0.29242	0.376292	0.352276	0.267357	0.276211	0.345999
761.649	415.342	SM(d18:0/20:0)	0.624594	0.353961	0.549806	0.391955	0.475991	2.27244	0.511461	0.579089	0.935363	0.714048	0.618661	0.42664	0.4145	0.569939	1.11441	0.703951	0.619698	0.637396	0.495548	0.592187	0.69315	0.482494	0.763393	1.03426	0.6958	0.388011	0.438368	1.57266	0.574825	0.571357	0.540556	0.38001	0.334436	0.465649	0.572382	0.400837	0.364794	0.681226	0.492895	0.636491	1.012	0.276765	0.401689	0.427873	0.457419	0.57406	0.284656
799.667	415.354	SM(d18:1/23:1)	14.2146	6.55654	10.0776	11.3085	8.98901	16.0787	10.8748	9.76528	9.77533	16.8324	7.99732	7.27188	10.4486	10.7861	9.89729	10.4025	11.8923	8.77746	9.5659	14.1985	10.3925	6.31981	9.75951	3.47726	12.9156	10.856	8.14046	11.0187	7.96168	9.9751	9.81835	7.89315	6.49076	6.06764	13.4811	6.70458	14.8139	11.9236	7.7191	7.33078	7.9592	8.28516	8.57134	8.73639	11.4971	12.5895	6.19841
647.459	415.608	unknown	30.1005	25.4518	34.6102	30.5577	28.3665	26.2616	25.5918	28.024	46.9332	49.4084	28.8731	24.3905	24.1246	27.4589	35.9658	27.01	29.2781	34.7576	32.5209	28.4961	42.1794	32.2579	25.5914	22.5073	29.5979	33.3072	30.0149	32.3689	23.2547	26.8702	22.3713	28.5893	68.0624	25.3936	29.8159	32.3437	30.7468	35.1568	26.9032	29.8772	30.6982	38.7652	28.6623	25.2516	32.1354	34.6093	30.9076
821.65	415.625	unknown	2.29253	0.830093	0.826402	1.20466	1.0492	1.70781	1.34349	1.00976	1.05228	1.45093	0.803872	0.621991	1.04345	1.14	1.05618	1.11813	1.0473	0.932779	0.7514	1.39245	1.01927	0.920917	1.02816	0.264273	0.917387	0.942736	0.961368	1.12819	0.623514	0.831514	0.821685	0.915626	0.574603	0.513021	1.2429	0.57222	1.32021	0.839493	0.805316	0.724852	0.809684	0.867149	1.26922	0.957892	1.03739	1.41117	0.518306
748.622	416.234	PC(34:0e)	0.36907	0.536652	0.510919	0.31369	0.37378	0.430748	0.182918	0.329023	0.505975	0.664565	0.395652	0.419444	0.687678	0.320049	0.310918	0.273483	0.368784	0.279841	0.404296	0.525849	0.41954	0.399805	0.298067	0.287049	0.492227	0.351692	0.329751	0.604494	0.417264	0.40133	0.457768	0.452136	0.336031	0.293676	0.478255	0.446468	0.449189	0.650942	0.273567	0.286462	0.345076	0.448207	0.340733	0.342854	0.362024	0.436603	0.309023
902.703	416.539	PS(44:1)	3.41766	2.23801	1.19664	2.37144	1.55299	1.94476	2.15129	2.88968	2.33989	2.61593	0.874796	1.60788	1.80724	2.38804	3.57888	1.276	1.80264	1.71026	3.64586	2.58756	3.02371	1.33364	2.37832	1.7237	2.2689	1.94787	1.61678	3.26735	1.8058	1.38768	2.87237	1.97764	1.11637	0.917411	3.00849	0.987276	2.91646	1.56887	4.56785	2.06491	1.67019	1.59294	1.40024	3.21788	1.52495	1.96083	1.06495
773.652	417.354	SM(d18:1/21:0)	4.63803	3.01639	4.74951	3.30629	4.09237	5.27462	3.88391	3.27727	3.21103	5.58311	3.78545	3.99275	3.47979	4.38332	2.80339	5.07949	2.91318	3.94934	3.62012	6.01726	3.13014	3.34478	2.64027	1.03024	4.13637	4.86894	2.3909	3.35052	4.09553	3.75228	3.88442	3.11954	2.25822	2.44631	5.46791	2.49359	6.91887	5.7851	2.62917	2.21822	3.35344	3.17861	3.47369	2.94967	4.11257	4.75659	2.53894
795.635	418.431	SM(d18:1/23:3)	0.969992	0.493069	0.854038	0.65456	0.749508	1.18489	0.664007	0.50135	0.565926	1.07952	0.764826	0.66346	0.662653	0.728021	0.449632	0.906261	0.479062	0.712556	0.750159	1.3799	0.461179	0.641883	0.404163	0.157692	0.669648	0.73632	0.462229	0.696249	0.632239	0.60134	0.624506	0.689773	0.332102	0.467988	1.07177	0.401304	1.26756	0.947039	0.371429	0.367771	0.640027	0.528911	0.665339	0.528924	0.632255	0.86239	0.385088
817.661	422.062	SM(d18:0/24:0)	0.293364	0.275473	0.319633	0.196671	0.45339	0.375638	1.02232	0.398946	0.270708	0.326562	0.27033	0.420226	0.240021	0.293877	0.760434	0.299957	0.234217	0.382264	0.236206	0.391412	0.704307	0.288584	0.293034	0.297559	1.07603	0.290618	0.251217	0.703582	0.368006	0.39293	0.551079	0.322427	0.235574	0.233704	0.451366	0.251502	0.540926	0.31609	0.663558	0.625323	0.293362	0.392909	0.316579	0.430406	0.26006	0.261791	0.291204
876.688	422.063	TG(52:2)	0.372372	0.211856	0.121674	0.165952	0.161511	0.235975	0.170776	0.278884	0.177121	0.28792	0.151947	0.170776	0.28035	0.195457	0.310464	0.15806	0.186633	0.187101	0.245941	0.317492	0.30612	0.229286	0.258167	0.102561	0.176751	0.138956	0.223942	0.358193	0.178474	0.136306	0.190837	0.191524	0.139286	0.150247	0.232115	0.116016	0.20931	0.212071	0.229221	0.151079	0.227991	0.228415	0.317514	0.346087	0.147106	0.241612	0.107333
851.647	427.118	SM(d18:1/27:3)	0.522251	0.35101	0.403471	0.5785	0.41936	0.581097	0.522963	0.423119	0.334046	0.451962	0.391285	0.409509	0.515012	0.469017	0.494499	0.416126	0.51641	0.318509	0.382737	0.587909	0.523528	0.369235	0.459243	0.316809	0.547201	0.388756	0.413481	0.561477	0.411328	0.441783	0.488571	0.418418	0.260033	0.398941	0.534323	0.315877	0.404766	0.37486	0.428089	0.510853	0.382379	0.42866	0.421149	0.481373	0.433819	0.411854	0.232883
971.647	427.144	unknown	0.345049	0.211165	0.2022	0.255958	0.206944	0.179324	0.22461	0.191365	0.196521	0.267864	0.19724	0.164285	0.200068	0.218431	0.25676	0.222702	0.208959	0.207733	0.181969	0.232275	0.243642	0.215182	0.24826	0.156445	0.2418	0.214468	0.209036	0.235215	0.165284	0.214085	0.214707	0.16453	0.187986	0.181089	0.216359	0.167508	0.240824	0.171069	0.278953	0.220513	0.184358	0.204025	0.257941	0.218764	0.186696	0.224422	0.147155
835.665	427.331	unknown	12.3231	7.45138	8.35655	9.67926	7.15037	8.52743	10.4273	8.02325	7.18567	10.8125	7.19703	7.17285	9.2111	10.242	11.815	8.12899	8.96531	6.69314	6.92195	9.49245	11.3793	7.41467	9.73054	5.72262	8.82101	6.66664	7.7644	10.8573	5.42901	7.72339	7.89188	7.14634	6.56156	5.44905	8.4194	5.306	7.58224	6.37153	9.67451	10.4775	6.97379	7.36602	7.93829	10.217	7.85394	9.29105	4.25223
903.66	427.339	unknown	1.67558	1.14944	1.11915	1.30185	1.02797	1.14934	1.402	1.0626	0.943918	1.46924	0.977765	0.915874	1.27762	1.22318	1.42629	1.10021	1.13759	1.06569	0.957994	1.23732	1.62057	1.19413	1.33916	0.926749	1.1641	0.982587	1.11183	1.42497	0.826391	1.1533	1.03324	1.06527	0.990035	0.821781	1.06531	0.893887	1.03912	0.971946	1.37574	1.28006	1.12608	1.08241	0.998795	1.33546	1.0407	1.37901	0.703295
813.686	427.415	SM(d18:1/24:1)	58.1762	27.7408	48.7765	48.6385	30.9255	70.711	51.2906	39.4529	37.3627	48.4125	40.7558	32.8584	58.4164	44.3644	50.303	36.6149	55.1784	29.72	46.3992	51.8358	51.5691	28.9319	51.9635	27.5969	65.8985	32.8651	32.5369	57.2669	31.0731	44.9728	45.8786	33.0281	28.7951	26.9235	51.6447	29.7969	42.0835	37.6693	44.504	46.5005	37.315	34.8529	31.0818	47.2783	40.4253	44.7164	20.3587
900.687	427.635	PS(44:2)	1.31942	0.789706	0.873394	0.927679	0.819067	1.02099	0.551249	1.22288	1.03689	1.18969	0.742012	1.00936	1.4045	0.998763	1.35199	1.06384	0.962414	1.16373	1.41248	1.31733	0.97295	0.787658	1.15612	0.671553	0.900533	0.541494	1.14033	1.58507	0.927687	0.644589	1.15616	0.898423	0.556523	0.689157	1.48357	0.500532	1.33579	0.676848	0.986223	0.952998	1.23063	0.815881	1.28705	1.38751	0.743469	0.672073	1.10755
878.694	427.661	TG(53:8)	2.27648	1.43627	1.17295	1.08169	1.091	1.25941	0.754494	1.44281	1.19738	1.88621	0.983282	1.18398	2.16433	1.30692	2.22428	1.04015	1.17086	1.34963	1.77404	2.12217	1.44736	1.05433	1.58512	0.81652	1.06295	0.713558	1.6069	2.32397	1.23005	0.748227	1.39649	1.18078	0.759867	0.668852	1.63248	0.674675	1.12714	0.904036	1.23171	1.25585	1.39209	1.0858	2.19814	1.98268	1.1891	1.35418	0.920759
852.669	430.826	unknown	0.687104	0.440269	0.390478	0.362887	0.365166	0.491986	0.29802	0.418918	0.368662	0.648588	0.415729	0.401896	0.633029	0.294764	0.461621	0.355521	0.366466	0.349242	0.44546	0.609239	0.479342	0.404816	0.410582	0.224844	0.3586	0.231173	0.492102	0.585546	0.392219	0.22995	0.343516	0.386922	0.241919	0.245326	0.41645	0.310548	0.331707	0.3403	0.373867	0.308224	0.453427	0.399996	0.615812	0.617023	0.395742	0.418559	0.319527
809.65	431.449	SM(d18:1/24:3)	4.26427	3.62939	4.53952	3.47371	4.45317	6.91651	3.23057	3.59661	3.63577	6.83357	4.27744	5.58218	4.45568	3.57439	3.11055	4.22266	3.45623	3.63779	3.69346	4.72466	4.64067	3.82772	3.4479	2.09825	5.43725	3.05011	2.70027	5.21075	3.72449	4.23819	4.41356	3.35675	2.75997	2.57434	4.75636	2.98707	4.74534	4.5926	3.93161	2.81785	3.98639	3.83328	3.03517	3.75304	4.00391	3.89555	1.87312
787.668	431.562	SM(d18:1/22:0)	18.8978	19.847	22.9512	18.3158	20.6725	31.6129	15.0872	21.2625	17.866	30.7206	19.753	29.7431	23.4512	19.5481	23.3073	21.3729	19.3083	18.4338	17.9661	25.5579	22.4119	16.5147	15.137	9.61844	31.6228	18.8398	12.0085	29.3475	20.2787	21.8947	21.4986	20.1517	13.7846	10.9214	23.0989	16.7724	25.4261	23.7313	20.3942	14.9825	20.7486	18.7146	18.1312	20.6928	22.0852	20.3152	8.87099
877.644	431.623	unknown	0.753588	0.672658	0.614223	0.486503	0.632549	0.671723	0.471904	0.562674	0.574821	0.937221	0.646024	0.735106	0.594252	0.533355	0.622458	0.594705	0.375394	0.5648	0.471103	0.628346	0.652174	0.755978	0.452981	0.287804	0.637538	0.453095	0.435857	0.651769	0.519876	0.477696	0.485896	0.457025	0.462027	0.435462	0.540738	0.430641	0.590003	0.614073	0.604067	0.408302	0.632864	0.599218	0.594681	0.573393	0.529753	0.616393	0.290687
816.706	434.026	TG(48:4)	1.38162	0.322098	0.574089	0.87525	0.325121	0.234538	1.29117	0.435957	0.71128	0.936785	0.505189	1.12012	0.270599	0.611981	1.44784	0.411595	0.48137	0.467531	0.681172	0.522173	0.920219	0.317837	0.774187	0.886541	0.464702	1.11235	0.713976	1.53495	0.902857	0.519806	0.338059	0.242478	0.236702	0.415665	0.864664	0.341854	0.212092	0.520084	0.627008	0.827966	0.367216	0.806915	0.486921	0.508576	0.374917	0.376359	0.21366
849.686	434.235	unknown	0.861906	0.121392	0.224863	0.286994	0.222651	0.219208	0.167471	0.193383	0.256222	0.602078	0.34147	0.198543	0.247654	0.385399	0.211923	0.326615	0.403064	0.267857	0.174007	0.416308	0.255155	0.167881	0.242178	0.133089	0.275902	0.144413	0.265019	0.333606	0.248995	0.170668	0.276874	0.205786	0.144353	0.140056	0.319236	0.145288	0.259305	0.197787	0.198939	0.142824	0.180997	0.135483	0.323411	0.266993	0.258312	0.391073	0.151865
827.702	434.982	unknown	4.46392	0.842064	1.49339	1.96017	1.35233	1.38311	1.34401	1.04762	1.61616	2.72753	1.45079	0.971887	1.57941	2.09495	1.35714	1.79305	2.38995	1.56774	0.849406	2.12688	1.68097	0.845437	1.36675	0.69796	1.67469	0.779287	1.7277	1.90412	1.31748	0.985149	1.50394	1.30487	0.851399	0.949566	1.99478	0.745359	1.30281	1.19636	1.39306	0.898383	1.07822	0.790529	2.03849	1.38142	1.62802	2.14503	0.765345
635.502	439.343	unknown	0.266159	0.238824	0.203193	0.192453	0.262772	0.190641	0.196959	0.205274	0.244649	0.222453	0.274492	0.199292	0.252192	0.258216	0.292385	0.27185	0.193912	0.214162	0.199002	0.244371	0.277629	0.277054	0.203165	0.257602	0.232457	0.245053	0.247624	0.196319	0.236624	0.217529	0.231032	0.222148	0.236011	0.224083	0.210489	0.209999	0.194408	0.180296	0.231731	0.192114	0.20211	0.251937	0.243461	0.219614	0.23294	0.274017	0.266208
619.528	439.359	unknown	1.45027	1.33037	1.50207	1.11589	1.39267	1.14349	1.20548	1.3488	1.51072	1.41082	1.42102	1.0939	1.66643	1.26667	1.48414	1.50395	1.25259	1.6461	1.16721	1.41127	1.70856	1.51873	1.34686	1.6342	1.45399	0.949474	1.54788	1.41601	1.3854	1.09544	1.12407	1.44373	1.73124	1.11618	1.49528	1.25721	1.44775	1.5587	1.45454	1.17257	1.09667	1.30804	1.42799	1.33028	1.26827	1.79067	1.41552
327.29	439.385	unknown	0.664415	0.709695	0.672939	0.542036	0.629908	0.524295	0.719781	0.634798	0.802765	0.662965	0.615991	0.521259	0.748805	0.574376	0.725557	0.720456	0.525531	0.772567	0.510536	0.613695	0.830852	0.685986	0.656703	0.747623	0.709788	0.522741	0.677419	0.640355	0.593868	0.545064	0.575448	0.753941	0.752211	0.559414	0.658669	0.53491	0.637769	0.626064	0.778194	0.587958	0.52772	0.563518	0.644589	0.573424	0.644629	0.87562	0.642502
579.536	439.393	unknown	0.629809	0.681177	0.671108	0.667122	0.645626	0.50356	0.676234	0.622695	0.742649	0.682394	0.682576	0.522657	0.589257	0.582798	0.714153	0.707988	0.609777	0.659626	0.459401	0.562125	0.798301	0.7423	0.602187	0.597216	0.556878	0.439748	0.659089	0.62054	0.599435	0.50475	0.524229	0.744789	0.634877	0.515106	0.588489	0.524827	0.549878	0.633288	0.712062	0.562084	0.568207	0.577212	0.575404	0.555827	0.612899	0.698629	0.611895
823.667	443.515	unknown	1.49719	0.78348	0.929958	0.978901	1.09828	1.34636	1.18335	0.754584	0.853991	1.25024	1.08503	0.913698	0.846713	0.999174	1.00309	0.939741	0.711407	0.89282	0.631731	1.14022	1.19315	0.900689	0.748371	0.304443	1.25883	0.801904	0.704593	1.0537	0.682395	0.775762	0.753224	0.988657	0.572475	0.510085	1.15963	0.570804	1.21559	1.04407	0.747434	0.722152	0.859037	0.830823	0.856457	1.04614	1.12012	1.55843	0.453556
891.665	443.573	unknown	0.290722	0.225045	0.196337	0.187978	0.222254	0.229613	0.261359	0.180452	0.218618	0.300527	0.273092	0.284237	0.179883	0.182263	0.217125	0.263083	0.161214	0.203878	0.15181	0.290768	0.248644	0.175867	0.222345	0.0828373	0.206106	0.21035	0.170229	0.204052	0.172658	0.142632	0.164094	0.197142	0.133818	0.116944	0.265326	0.129904	0.254792	0.194071	0.261695	0.159628	0.216727	0.26337	0.206617	0.249178	0.220019	0.281124	0.144566
801.685	443.772	SM(d18:1/23:0)	8.36338	4.71397	6.8347	6.49792	7.41359	15.8447	9.5424	5.11191	6.14475	9.63888	7.93317	7.81431	7.27756	7.4418	7.51709	7.39092	5.66078	6.93681	5.53846	10.2589	7.81077	5.16728	5.30085	2.31607	12.5769	6.61858	4.44657	7.54145	6.13795	6.66614	7.29338	6.66047	3.87981	3.77962	9.74063	4.53104	9.69074	9.9884	6.19375	5.00779	6.88415	6.80492	5.49341	6.77361	8.077	9.34034	4.01572
630.618	446.287	unknown	0.779256	0.676206	1.36745	0.645663	0.58106	1.24092	0.439429	0.552242	0.577966	0.906292	0.837397	0.437411	0.861553	0.721607	0.957576	0.714377	0.519222	0.467298	0.611436	0.775048	0.774971	0.673446	0.609319	0.449074	0.81288	0.366219	0.370233	0.885308	0.406718	0.681832	0.663015	0.577876	0.380072	0.337271	0.73361	0.470449	0.542344	0.550219	0.812316	0.865939	0.829524	0.94685	0.635755	0.547028	0.499075	0.679119	0.361045
670.612	446.413	unknown	0.82436	0.666074	1.09303	0.591377	0.615406	0.84073	0.319558	0.609426	0.482137	0.71997	0.723859	0.402153	0.832803	0.673772	0.739964	0.674738	0.446778	0.487439	0.551935	0.817084	0.587854	0.673446	0.614284	0.510927	0.618215	0.294277	0.434273	0.805141	0.416549	0.569371	0.623918	0.471512	0.398744	0.430731	0.694044	0.478394	0.54982	0.4752	0.707508	0.865548	0.812999	0.783881	0.529424	0.62242	0.492174	0.572152	0.477679
604.604	450.545	unknown	0.446872	0.642179	0.907812	0.423301	0.701877	0.713236	0.272022	0.44187	0.453467	0.826631	0.633038	0.749247	0.485975	0.539289	0.493244	0.570832	0.215615	0.496162	0.433648	0.638463	0.513566	0.66847	0.299316	0.365438	0.51719	0.30185	0.297654	0.679647	0.490873	0.529925	0.42023	0.538825	0.323791	0.23503	0.566872	0.449907	0.608789	0.568277	0.607888	0.407814	0.657161	0.762438	0.410051	0.257624	0.339065	0.533489	0.378497
644.603	450.638	unknown	0.465441	0.505214	0.707955	0.324982	0.542421	0.433596	0.199716	0.374632	0.334693	0.634688	0.488563	0.406908	0.558636	0.49578	0.347767	0.479107	0.258228	0.425951	0.353784	0.540546	0.370622	0.525458	0.378376	0.308554	0.419926	0.263985	0.276307	0.559111	0.412017	0.399865	0.329836	0.416776	0.248838	0.208059	0.380032	0.42143	0.481016	0.441868	0.297898	0.336452	0.47518	0.468033	0.421259	0.313627	0.312902	0.395967	0.405858
841.718	450.943	unknown	0.352229	0.241052	0.264968	0.308822	0.18232	0.340545	0.309024	0.238967	0.229632	0.405186	0.220055	0.204601	0.251672	0.287603	0.46627	0.286456	0.232289	0.290547	0.166442	0.210375	0.521409	0.264599	0.310302	0.222343	0.295251	0.196229	0.180509	0.377039	0.166498	0.196976	0.255262	0.213265	0.233541	0.149267	0.280753	0.195446	0.273639	0.181953	0.40332	0.415047	0.210075	0.252628	0.257131	0.314048	0.291379	0.29969	0.121121
834.677	453.786	TG(49:2)	0.30168	0.272729	0.362803	0.192366	0.270201	0.318515	0.149445	0.215515	0.335574	0.24355	0.210574	0.144447	0.304976	0.423289	0.172295	0.141358	0.144058	0.183466	0.258771	0.372207	0.386885	0.228382	0.228266	0.154465	0.469742	0.245945	0.329696	0.465157	0.305273	0.218333	0.260051	0.335431	0.304148	0.113153	0.341724	0.217155	0.294372	0.205164	0.304026	0.242967	0.320972	0.264	0.326328	0.276053	0.236868	0.311348	0.284771
905.673	454.432	unknown	0.322489	0.373872	0.259745	0.268359	0.307149	0.356551	0.153049	0.24277	0.240551	0.416113	0.255032	0.267523	0.342297	0.31448	0.215228	0.176024	0.178507	0.276962	0.24528	0.336652	0.47421	0.290796	0.216509	0.168682	0.358541	0.19874	0.214818	0.365422	0.22325	0.277892	0.26676	0.240809	0.224016	0.181931	0.24453	0.202019	0.410681	0.184332	0.196142	0.259018	0.315409	0.296309	0.297893	0.269123	0.306311	0.332301	0.142776
815.701	454.506	SM(d18:1/24:0)	11.961	12.2747	13.1338	13.2517	12.8771	23.2713	11.9704	11.439	11.0758	19.3709	10.3068	17.7788	13.6052	13.0292	12.1754	10.4387	8.2497	10.2239	10.8313	18.4693	18.7967	10.4965	10.8145	5.59176	24.5625	9.66988	7.21548	20.2617	14.5209	14.2616	15.1067	11.0507	8.9357	7.00349	16.357	8.78879	15.5462	12.8981	15.91	11.1719	15.6239	16.9854	9.15583	11.8936	15.0243	13.7604	5.1501
837.684	454.548	unknown	1.76657	1.76121	1.26193	1.65348	1.62189	1.95406	1.20056	1.37705	1.39437	2.3734	1.44288	1.89019	1.81328	1.61391	1.33657	1.35883	0.949522	1.3151	1.16007	1.83762	2.4388	1.7786	1.3716	0.69925	1.74846	0.859882	0.936987	2.07172	1.35589	1.51442	1.52985	1.38201	1.26226	0.774658	1.29438	0.975197	1.68567	1.30686	1.21149	1.39792	1.57533	1.58942	1.3418	1.82517	1.67126	1.61927	0.673708
658.612	460.934	unknown	0.407099	0.428398	0.563346	0.231941	0.499671	0.391742	0.103962	0.261848	0.301927	0.483301	0.413629	0.310554	0.50119	0.400139	0.239094	0.347167	0.173866	0.32403	0.36074	0.499617	0.414211	0.37396	0.216772	0.224844	0.374949	0.229821	0.217397	0.374525	0.322187	0.314128	0.307683	0.37154	0.216716	0.200353	0.432641	0.299094	0.436894	0.319386	0.229425	0.259754	0.406646	0.410852	0.356617	0.194274	0.256839	0.438299	0.346008
618.619	461.01	unknown	0.477358	0.509904	0.837804	0.418832	0.67551	0.85693	0.291498	0.374632	0.420702	0.613003	0.60414	0.543296	0.616421	0.614119	0.460737	0.487802	0.166912	0.50405	0.395521	0.732734	0.662242	0.682409	0.338846	0.216955	0.51719	0.335928	0.344616	0.582066	0.389973	0.56266	0.51449	0.489872	0.259546	0.219618	0.585253	0.510524	0.568287	0.48882	0.5982	0.417438	0.6253	0.707495	0.416286	0.270498	0.357752	0.634033	0.310098
829.719	462.148	unknown	0.836509	0.365653	0.366737	0.531254	0.470116	0.476353	0.410351	0.345172	0.549978	0.847809	0.413702	0.518913	0.326307	0.54033	0.466398	0.550153	0.376881	0.634592	0.230364	0.609852	0.64703	0.396183	0.351428	0.139357	0.524392	0.279073	0.419505	0.634318	0.467987	0.334934	0.503178	0.472232	0.260871	0.304859	0.529916	0.243879	0.459817	0.403759	0.590206	0.275717	0.426228	0.331769	0.500584	0.333984	0.480396	0.682878	0.281337
866.73	465.037	TG(52:7)*	0.103905	0.122784	0.163921	0.205079	0.257379	0.204112	1.05542	0.357094	0.123036	0.178732	0.1024	0.305312	0.063032	0.0822548	0.984884	0.40141	0.052789	0.353929	0.0716592	0.175624	0.50515	0.536867	0.166051	0.0589337	0.239956	0.302729	0.11748	0.792428	0.370345	0.276618	0.352042	0.193283	0.0812577	0.161792	0.149972	0.149541	0.14408	0.147111	1.84779	0.215843	0.349618	0.345918	0.132575	0.0833963	0.146023	0.169403	0.0296835
892.746	465.596	TG(54:8)*	0.16981	0.268926	0.312547	0.563473	0.29417	0.411874	2.44698	0.433805	0.229612	0.391545	0.196789	1.09647	0.105728	0.209324	1.65216	0.650961	0.104676	0.652155	0.0942863	0.287861	1.12634	0.870826	0.262015	0.113856	0.238653	0.343009	0.131921	0.924698	0.576816	0.371295	0.468054	0.493946	0.22012	0.199577	0.271128	0.11219	0.239692	0.222405	4.40493	0.463819	0.559049	0.532754	0.119501	0.180738	0.289496	0.386654	0.0434713
923.716	465.774	unknown	0.231204	0.1927	0.184788	0.424057	0.255221	0.353652	0.935425	0.280832	0.18928	0.318168	0.237696	0.37906	0.119941	0.226601	0.901989	0.409774	0.107916	0.403752	0.119865	0.223009	0.544912	0.590213	0.325471	0.0623951	0.153453	0.311737	0.226421	0.437448	0.271831	0.262202	0.285486	0.365384	0.196929	0.194747	0.25531	0.0533814	0.209698	0.263762	1.12776	0.347581	0.357174	0.29354	0.169577	0.213719	0.234318	0.279593	0.0547005
949.73	467.102	unknown	0.150748	0.219601	0.171698	0.504922	0.172017	0.613204	0.661933	0.227628	0.137931	0.4266	0.182303	0.538997	0.105158	0.218993	0.861817	0.544742	0.158492	0.553278	0.23069	0.213047	0.337583	1.04306	0.272961	0.0412568	0.198693	0.177363	0.198105	0.316914	0.193695	0.189013	0.254065	0.540096	0.232806	0.143239	0.224292	0.073427	0.203705	0.168935	1.17797	0.43184	0.264811	0.372238	0.18024	0.276906	0.225912	0.276692	0.0334437
918.76	467.136	TG(56:9)*	0.247452	0.433797	0.502219	0.692734	0.381972	0.934189	2.9064	0.63713	0.328644	0.494208	0.371341	1.28891	0.155053	0.416705	3.24859	0.81661	0.135192	0.758256	0.185524	0.338331	1.52527	1.28859	0.396033	0.0770059	0.255222	0.46109	0.145409	1.05353	0.586031	0.583558	0.574366	0.662958	0.273304	0.218279	0.347722	0.127273	0.290795	0.477166	6.59508	0.688269	0.730753	0.637181	0.19681	0.249757	0.379219	0.47316	0.068878
944.775	468.155	unknown	0.271208	0.287933	0.340995	0.873986	0.299609	1.7026	2.42085	0.436044	0.193513	0.637361	0.335767	1.42906	0.120277	0.330223	2.38438	1.39684	0.133388	1.29089	0.275302	0.330242	0.91612	2.50922	0.397578	0.104928	0.427306	0.371648	0.17795	0.806919	0.509328	0.349148	0.678612	1.00791	0.316115	0.220477	0.374426	0.0924244	0.345821	0.270982	5.94913	0.845191	0.489928	0.655854	0.24451	0.341102	0.445984	0.516544	0.056087
816.711	469.483	TG(48:4)*	0.337378	0.552039	1.60219	0.5545	0.98289	0.195422	1.09919	1.22753	0.736214	0.451013	0.454342	2.3939	0.273779	0.466569	1.11577	0.760199	0.178259	0.555176	0.309109	0.560639	0.648402	0.311497	0.617035	0.126488	0.361424	1.37888	0.210605	1.43264	1.31741	0.90977	0.829684	0.453891	0.45008	0.593563	0.396531	0.507118	0.506408	0.701844	2.53076	0.296779	2.04684	3.19887	0.277359	0.346009	0.646155	0.283097	0.221935
764.678	470.52	TG(44:2)*	0.123834	0.413711	1.29975	0.209128	0.825806	0.152801	0.374533	1.00381	0.633686	0.440146	0.431284	1.03798	0.100751	0.153953	0.399283	0.64982	0.0749125	0.995419	0.162221	0.328109	0.604532	0.178825	0.298607	0.0949687	0.595668	1.99479	0.245027	0.619321	1.81656	1.09664	0.900004	0.205209	0.22825	0.333867	0.183277	0.787079	0.445637	0.303507	1.6587	0.145962	1.02318	1.84334	0.283131	0.219454	0.589412	0.141893	0.30013
790.695	470.657	TG(46:3)	0.131019	0.352075	0.984598	0.296643	0.663042	0.069666	0.531491	0.781112	0.470817	0.329682	0.34959	0.889315	0.116807	0.138927	0.53867	0.434508	0.0673703	0.474398	0.12642	0.278651	0.467794	0.151626	0.290164	0.079881	0.3512	0.990816	0.168979	0.59942	1.1698	0.659029	0.556257	0.181902	0.193281	0.399399	0.167267	0.449015	0.350105	0.333952	1.48896	0.135452	0.873778	1.27723	0.260039	0.301894	0.474488	0.134171	0.166606
650.645	470.877	unknown	0.211012	0.308229	0.439101	0.218813	0.478626	0.373245	0.10991	0.262098	0.224971	0.445238	0.310489	0.349714	0.298298	0.255197	0.245616	0.284074	0.100843	0.254389	0.19754	0.284618	0.354845	0.383994	0.212901	0.142007	0.324423	0.159437	0.150506	0.336811	0.249746	0.274025	0.288148	0.297377	0.17672	0.119441	0.258828	0.250371	0.310401	0.298417	0.351478	0.227691	0.391828	0.410852	0.180161	0.206944	0.249364	0.257589	0.113308
632.634	470.928	unknown	1.52306	2.27377	3.23535	1.27582	2.65141	3.03768	0.908698	1.86439	1.49354	2.58232	1.83012	2.66553	1.88575	1.7601	2.0347	2.11454	0.736831	1.63381	1.65851	2.19545	2.38991	2.68219	1.30776	0.850267	2.19129	1.0864	1.19105	2.57786	1.65565	2.06548	1.8186	1.6879	1.08314	0.780696	1.86467	1.69211	2.18325	1.82955	2.38067	1.77715	2.5911	2.91134	1.25431	0.991152	1.32335	1.79341	1.0304
672.627	471.039	unknown	0.823445	0.965822	0.830039	0.485867	1.03317	0.93899	0.200193	0.642867	0.60721	1.11251	0.997865	0.573067	1.05428	0.843559	0.50465	0.707988	0.522844	0.821676	0.842782	0.922639	0.733192	0.933165	0.485253	0.630968	0.87617	0.328355	0.733122	0.734722	0.56934	0.652471	0.727483	0.753074	0.543941	0.396291	0.781934	0.714338	0.879315	0.677163	0.422917	0.766612	0.722106	0.78817	0.681403	0.503394	0.608361	0.960146	0.651781
847.68	471.171	unknown	0.235016	0.339272	0.42564	0.381611	0.355151	0.125853	0.500661	0.378689	0.360348	0.226969	0.213358	0.649243	0.149082	0.286805	0.438922	0.379028	0.186528	0.325626	0.162449	0.299414	0.305456	0.257919	0.379752	0.130843	0.348067	0.294456	0.206746	0.530715	0.450486	0.305402	0.229978	0.196308	0.172158	0.304835	0.239428	0.146195	0.22429	0.225531	0.663235	0.206397	0.466609	0.530768	0.22434	0.219689	0.38913	0.231854	0.155719
738.663	471.217	TG(42:1)*	0.0695724	0.23844	1.26399	0.0971733	0.758495	0.236405	0.198382	0.662575	0.456286	0.293883	0.341881	0.915367	0.0869241	0.0929115	0.275041	0.472367	0.0555629	0.57551	0.12232	0.212025	0.362327	0.0874721	0.169641	0.0706487	0.851413	1.57871	0.111802	0.378693	1.42432	1.04297	0.753076	0.183175	0.111843	0.279222	0.172715	1.04439	0.341621	0.212697	0.759742	0.0974554	0.850182	1.36601	0.214245	0.219614	0.346193	0.0832908	0.377928
842.727	471.33	unknown	0.419216	0.767409	1.32389	1.01286	1.08609	0.28129	2.04276	1.04482	0.827424	0.392351	0.475567	2.48807	0.270656	0.547727	1.37003	1.29589	0.25107	0.788908	0.380562	0.673296	0.939522	0.636127	0.892864	0.208264	0.652865	0.75043	0.268643	1.67543	1.23165	0.859004	0.765528	0.586755	0.482195	0.585323	0.526855	0.36434	0.449462	0.64743	3.84163	0.492459	1.51541	1.61244	0.334432	0.375442	0.819943	0.488901	0.183686
970.791	472.284	unknown	0.21835	0.174223	0.32352	0.362879	0.241626	2.13667	1.73928	0.467657	0.171107	0.648053	0.338287	0.655615	0.109459	0.26954	2.11543	0.943707	0.120652	1.02069	0.149264	0.244759	1.3321	1.50622	0.191577	0.0986159	0.412253	0.214692	0.144782	0.916566	0.487422	0.366432	0.628197	0.54214	0.213723	0.102095	0.290711	0.115069	0.331856	0.0865111	2.95037	0.693548	0.561153	0.423413	0.196412	0.23994	0.451682	0.43666	0.0507933
894.758	472.379	unknown	0.669511	1.30209	1.47991	2.89099	0.839144	2.09087	3.8224	0.918237	0.918607	0.730509	1.67208	6.88461	0.586943	1.09314	2.84951	5.37038	0.493399	0.882119	0.570913	0.965527	5.79205	9.94415	2.14306	0.10754	0.324919	1.52094	0.769963	3.18766	2.71365	0.592415	2.33968	2.49253	1.32072	0.615313	0.942368	0.371523	1.55514	1.60348	10.6882	2.71176	3.70589	3.08143	0.997751	1.03886	1.08763	0.53277	0.115402
868.743	475.302	TG(52:6)	0.373064	0.858539	1.28815	1.29911	0.886264	0.718399	4.41973	1.0955	0.745292	0.772728	0.546216	2.13944	0.318236	0.621798	4.489	2.69041	0.267165	2.13924	0.32956	0.518213	2.49017	3.30505	1.10335	0.215166	0.95518	0.994249	0.419162	2.50176	2.05797	1.41392	1.23272	0.688535	0.509804	0.934288	0.748681	0.341105	0.72811	0.772942	4.26856	1.15863	2.04777	2.02682	0.441133	0.362039	0.759531	0.735267	0.200246
915.68	477.536	unknown	0.259915	0.329178	0.381402	0.502007	0.342557	0.227294	0.737441	0.306461	0.278828	0.282744	0.348506	0.491745	0.123481	0.195411	0.664348	0.570407	0.146622	0.617931	0.194208	0.238578	0.603563	0.923788	0.437852	0.358711	0.303966	0.364124	0.203281	0.474091	0.266437	0.382444	0.339888	0.291828	0.181768	0.292666	0.270483	0.154781	0.339514	0.343148	0.568223	0.40744	0.43717	0.445682	0.255556	0.28058	0.254246	0.311776	0.0991941
646.65	477.694	unknown	0.342307	0.202081	0.375689	0.179426	0.293437	0.283705	0.16879	0.21302	0.252779	0.394217	0.286207	0.254392	0.186234	0.270345	0.163538	0.267775	0.180821	0.274418	0.161028	0.259022	0.239441	0.210179	0.224514	0.0710034	0.246606	0.103819	0.204855	0.268353	0.20392	0.186444	0.20974	0.293397	0.129318	0.10403	0.289617	0.21197	0.23361	0.250396	0.227359	0.178013	0.237091	0.262528	0.253199	0.130924	0.226939	0.315087	0.128937
899.718	478.813	unknown	0.525733	0.479787	0.963678	0.761208	0.701339	0.569729	1.66407	0.749294	0.468645	0.658006	0.664908	1.83119	0.282259	0.399149	1.63932	1.22401	0.243184	1.13798	0.304795	0.543511	1.34713	2.14214	0.753103	0.664614	0.653232	0.678362	0.400491	1.20704	0.764018	0.729411	0.669775	0.522829	0.381428	0.486791	0.485994	0.419388	0.675746	0.609066	2.70614	0.881434	0.941313	0.999908	0.509262	0.558818	0.545445	0.538003	0.178205
967.715	479.738	unknown	0.377815	0.31016	0.3151	0.618432	0.221666	0.568549	0.477971	0.315394	0.244087	0.558999	0.382756	0.569453	0.211309	0.410294	0.455503	0.414613	0.297097	0.626556	0.362319	0.263411	0.430711	0.503853	0.242352	0.162669	0.236399	0.180265	0.185941	0.316044	0.362932	0.277023	0.390772	0.62871	0.39213	0.146703	0.382191	0.251277	0.259148	0.204699	0.700405	0.48879	0.321121	0.308737	0.238145	0.47793	0.295816	0.510395	0.081753
951.745	479.738	unknown	0.536719	0.62655	0.529647	1.07892	0.399426	1.08144	0.964105	0.567338	0.360993	0.999504	0.73062	1.13276	0.239715	0.638268	1.07638	0.840289	0.417992	1.02782	0.585883	0.545694	0.932554	0.991132	0.374486	0.200897	0.374896	0.373347	0.312788	0.655329	0.656616	0.425676	0.632696	1.21826	0.618545	0.184915	0.653641	0.291799	0.410414	0.41359	1.73526	0.909792	0.569458	0.545856	0.414392	0.603614	0.527634	0.78886	0.0780096
946.791	479.893	TG(58:9)*	1.29447	1.90898	1.93801	4.07924	1.22826	6.89523	7.86606	1.87453	0.93868	3.69073	2.30139	7.84717	0.788585	1.91849	6.08583	3.97759	0.814073	4.09538	1.30214	1.42883	5.12257	6.29518	1.42256	0.334599	1.08718	0.879585	0.585378	3.31923	2.99093	1.51767	2.74355	5.2996	1.74723	0.380618	2.07782	0.67605	1.27461	1.01536	27.7493	3.23898	2.58652	2.76238	0.954263	1.95236	2.03159	2.93325	0.126983
894.757	480.575	unknown	1.33763	1.99651	2.41252	2.09861	2.79514	2.77144	16.3808	3.25456	1.40662	2.11378	1.68884	4.78542	0.586943	1.3929	11.9271	5.37038	0.678648	5.53213	0.589205	1.92837	9.27455	9.94415	2.2234	1.5963	2.82446	2.32579	0.769963	9.8974	4.06683	3.67748	3.2025	1.90481	0.83707	0.886091	1.33403	1.09234	1.65623	1.20916	11.5712	2.72604	4.84215	3.97104	0.997751	1.03886	1.93788	2.31227	0.305554
941.699	480.578	unknown	0.541197	0.612927	0.486602	0.63615	0.579858	0.595963	0.787289	0.610356	0.431501	0.617147	0.556123	0.534428	0.331036	0.58882	0.963588	0.663607	0.249645	0.77504	0.346473	0.45301	1.00309	1.0095	0.40827	0.357365	0.413538	0.31406	0.253458	0.77017	0.577122	0.543511	0.602123	0.792282	0.364686	0.31937	0.561728	0.352556	0.352856	0.3719	0.910503	0.647651	0.618222	0.587036	0.354471	0.555198	0.467855	0.661553	0.165615
925.731	480.72	unknown	0.862516	1.44809	0.950955	1.49671	1.06176	1.30401	1.90202	1.3221	0.807652	1.319	1.37119	1.27096	0.578292	0.975374	2.56644	1.55744	0.600341	1.5777	0.741185	0.925471	2.31508	2.19183	0.858907	0.636215	0.794571	0.586581	0.384767	1.64993	1.33552	1.04371	1.07244	1.87211	0.813483	0.476809	0.985937	0.581044	0.758134	0.611496	2.26461	1.53903	1.38239	1.61943	0.74008	0.846791	1.0265	1.29356	0.204363
962.821	480.921	unknown	0.241378	0.426158	0.401441	0.480323	0.306986	0.570922	0.944063	0.559761	0.259141	0.4885	0.487287	0.706533	0.137564	0.363035	1.19209	0.678375	0.171999	0.59329	0.225282	0.312983	1.16728	0.988487	0.235197	0.154119	0.288829	0.239989	0.100188	0.732903	0.536069	0.451834	0.516868	0.794483	0.255473	0.172785	0.330989	0.155346	0.25544	0.17819	1.48325	0.513171	0.528913	0.565552	0.146345	0.305119	0.442627	0.470415	0.0695405
920.774	481.279	unknown	2.68694	6.95524	6.286	6.87185	4.23469	8.26277	16.3419	7.26493	3.33195	6.49435	6.78636	15.4722	1.65889	4.32994	18.0964	9.63336	1.91743	9.14857	2.34519	3.20548	17.4198	15.703	2.77504	1.41987	2.91324	2.72151	0.840494	10.4746	8.79602	6.09913	6.07745	10.6208	3.75187	1.47693	3.91152	1.89453	3.08969	1.98197	38.3024	6.61706	9.05831	10.407	1.93283	2.66655	5.5345	7.20281	0.481009
937.809	482.189	unknown	0.137636	0.273172	0.350916	0.396659	0.200362	0.120245	0.364098	0.275148	0.289958	0.174301	0.208463	0.531363	0.124098	0.241566	0.565244	0.245208	0.199133	0.268832	0.176028	0.17375	0.335415	0.420875	0.33773	0.0820764	0.123798	0.310961	0.0872446	0.337515	0.250297	0.252414	0.167282	0.400127	0.244547	0.177482	0.234204	0.116978	0.12973	0.311006	0.465686	0.198164	0.339681	0.424005	0.137874	0.141404	0.229193	0.236732	0.0436693
938.822	483.435	TG(57:6)	0.311315	0.740437	0.737547	1.02862	0.427298	0.195199	0.617256	0.43134	0.50333	0.402876	0.513455	1.16602	0.302562	0.578353	0.834922	0.430547	0.311519	0.341927	0.414479	0.297204	0.393889	0.495793	0.899669	0.11269	0.145105	0.641168	0.155247	0.464928	0.463039	0.366873	0.235697	0.769266	0.532456	0.258595	0.492215	0.143882	0.264277	0.683573	1.05537	0.440002	0.741688	0.83476	0.283066	0.352556	0.455037	0.37635	0.100431
818.725	483.914	TG(48:3)*	2.38574	5.10262	8.97077	2.83089	6.32893	0.615775	4.89249	7.52966	4.55116	3.07976	3.63691	10.1616	1.41654	2.455	4.73774	5.44338	1.77794	4.59381	1.77429	4.51726	4.83746	2.56733	3.62327	1.3132	3.09066	5.57025	1.37511	11.5696	9.57029	6.08303	5.73406	2.79421	2.10449	2.1376	2.75188	4.00641	4.42471	4.56182	10.343	2.10229	13.4429	14.3623	1.90473	1.57211	4.18221	2.29969	1.78446
823.68	483.991	unknown	0.598843	0.739268	1.03839	0.483395	0.965589	0.178095	0.52699	1.10403	0.736674	0.58337	0.612128	0.815993	0.381957	0.429661	0.59005	0.670522	0.458536	0.938479	0.379619	0.887943	0.579948	0.39263	0.614888	0.454992	0.648483	1.06729	0.494185	1.21583	0.934032	0.790303	0.766474	0.429128	0.449356	0.508241	0.542164	0.869628	0.856004	0.701884	0.75649	0.45015	1.1793	1.58137	0.480253	0.409338	0.62294	0.48805	0.663794
839.651	484.093	unknown	0.284419	0.200886	0.353691	0.14091	0.389193	0.0662396	0.181327	0.40981	0.306159	0.255619	0.261634	0.245249	0.189986	0.1983	0.211191	0.274955	0.192537	0.332296	0.194513	0.416951	0.253602	0.186387	0.214657	0.243094	0.345113	0.402417	0.221656	0.365317	0.404535	0.354579	0.281404	0.205747	0.165668	0.244155	0.174073	0.385838	0.315106	0.310893	0.231514	0.152155	0.41652	0.504347	0.208997	0.166082	0.30652	0.175697	0.277018
886.791	484.341	TG(53:4)	0.27017	0.386227	0.437155	0.273385	0.44901	0.0673465	0.4281	0.320919	0.344658	0.227995	0.296087	0.402341	0.141794	0.238725	0.518838	0.28353	0.204692	0.232275	0.171138	0.301059	0.333087	0.335874	0.249679	0.150833	0.128887	0.222294	0.111626	0.574525	0.342354	0.378957	0.247536	0.312091	0.195176	0.212487	0.169807	0.226117	0.283191	0.25346	0.374319	0.229858	0.443384	0.329789	0.180017	0.17304	0.29293	0.223571	0.13222
844.74	484.526	TG(50:4)*	3.36872	8.25666	9.97538	5.6068	8.87916	1.27257	10.5456	6.30505	5.9157	3.70192	4.80427	14.0539	2.66344	3.69591	11.3338	5.75173	2.60063	3.7122	2.48794	4.71129	9.11772	5.33195	5.15366	1.47638	2.50892	4.41854	1.62945	11.5764	9.97426	8.78705	4.34316	4.80013	2.92773	3.42292	3.34816	3.82904	3.79245	4.50772	15.118	4.39054	10.1948	8.58092	2.46252	2.29112	5.23232	3.88002	1.61141
896.771	484.616	TG(54:6)	2.81944	9.90518	10.8757	14.4251	6.54858	5.59345	12.0591	7.12032	6.84174	4.72227	6.44602	30.5598	3.44182	7.02145	12.8228	16.6089	3.31413	3.9415	4.79884	3.97164	11.867	22.6133	12.533	0.95094	2.3092	8.32103	2.40874	8.34217	7.57307	4.47357	3.94446	10.7569	7.30529	2.72311	6.11358	1.66198	4.22024	9.37707	40.264	8.09924	13.6507	12.821	3.56465	3.63692	6.70723	4.46334	1.31486
917.694	484.676	unknown	0.465627	0.581424	0.48809	0.86028	0.508424	0.271447	0.333156	0.367717	0.543483	0.439789	0.485518	0.666367	0.378485	0.537795	0.508023	0.415748	0.357534	0.418201	0.542633	0.343882	0.376844	0.687131	0.812986	0.199244	0.176523	0.75834	0.289389	0.449684	0.362432	0.287942	0.277399	0.641218	0.526689	0.347878	0.436308	0.187516	0.24792	0.687569	0.519606	0.368704	0.438775	0.585433	0.435652	0.418535	0.4613	0.35963	0.208871
870.755	484.735	TG(52:5)	5.14434	15.1091	19.7883	12.2129	10.3285	2.60501	22.8529	9.4155	9.6787	6.81224	10.6821	24.2766	5.95555	10.449	17.7198	10.8446	5.66099	6.82873	5.70962	7.02551	12.9583	12.6735	12.8041	1.5636	3.99711	6.15478	2.84278	18.0167	12.6715	11.0143	6.32378	10.8539	6.38625	6.06297	7.41446	3.43764	5.43088	8.61867	33.7212	8.57592	15.1413	14.6208	4.31371	5.65769	9.76893	7.4087	1.68441
912.807	484.755	TG(55:5)	0.436868	0.856562	0.886604	0.92615	0.683467	0.161739	1.01343	0.591994	0.663621	0.422876	0.588947	1.00909	0.489714	0.721517	0.950487	0.555782	0.374922	0.426491	0.368206	0.422537	0.805243	0.666316	0.729802	0.107659	0.158505	0.436073	0.199955	0.734632	0.604649	0.533377	0.384469	0.64185	0.420404	0.443044	0.521499	0.237147	0.376427	0.510729	0.98	0.556104	0.755082	0.74338	0.292325	0.400955	0.587202	0.517975	0.162033
891.681	484.874	unknown	0.67825	0.922321	0.756162	0.859441	0.82032	0.247209	0.801551	0.588323	0.709866	0.658996	0.668795	0.844058	0.638503	0.792658	0.858432	0.667839	0.668535	0.643139	0.638702	0.525993	0.862609	0.880091	0.77049	0.307331	0.25699	0.450359	0.522295	0.663607	0.461865	0.507461	0.436836	0.785875	0.615337	0.730092	0.677773	0.37315	0.457091	0.575471	0.760909	0.632432	0.667497	0.624726	0.644838	0.657301	0.64832	0.708114	0.342408
875.71	484.914	unknown	1.32897	2.19769	2.22354	2.10488	1.74396	0.66615	2.16392	1.30077	1.50331	1.45338	1.64667	2.23263	1.37166	1.7237	2.37577	1.577	1.3299	1.29326	1.25397	1.29201	1.93868	2.07838	2.06018	0.539939	0.557726	1.03994	0.932793	1.66312	1.39041	1.2751	0.87297	1.80658	1.27864	1.32036	1.33426	0.717692	1.07727	1.57917	2.16745	1.46677	1.71987	1.44605	1.19905	1.22091	1.54412	1.27933	0.577828
849.697	484.991	unknown	0.93786	1.32266	1.24834	0.823491	1.44368	0.271876	1.24435	0.807046	1.04799	0.708113	0.875461	1.05969	0.691413	0.837324	1.35251	0.910623	0.7047	0.743539	0.606694	0.953351	1.19605	0.96267	0.882145	0.621834	0.555096	0.831839	0.591379	1.45746	0.95752	1.12955	0.663898	0.845767	0.595508	0.768211	0.705499	0.757786	0.77854	0.772174	1.21915	0.854337	1.09548	0.812407	0.662248	0.582506	0.879701	0.793384	0.568141
876.713	485.033	TG(52:2)	0.797273	1.42727	1.23379	1.1212	0.856557	0.327514	1.11889	0.746886	0.851066	0.79967	0.903677	1.19439	0.773248	0.921531	1.26385	0.837875	0.830161	0.663665	0.645654	0.762555	0.998492	1.09207	1.20206	0.305608	0.355474	0.581194	0.489611	0.914087	0.63558	0.598393	0.553752	0.913517	0.739903	0.758611	0.780238	0.428603	0.54297	0.843351	1.23335	0.878467	0.84163	0.770163	0.638992	0.754978	0.883317	0.850604	0.330811
865.665	485.112	unknown	0.488573	0.47085	0.414406	0.343683	0.521513	0.12786	0.464192	0.402065	0.461973	0.273937	0.327453	0.287902	0.288385	0.315894	0.494392	0.335461	0.341023	0.307195	0.282021	0.445239	0.412251	0.357264	0.306143	0.326325	0.246854	0.282929	0.341029	0.626589	0.317714	0.476031	0.274899	0.318008	0.241638	0.392937	0.306017	0.308051	0.352784	0.286152	0.424004	0.299276	0.454772	0.343322	0.327021	0.302684	0.301108	0.275915	0.275168
792.709	485.29	TG(46:2)*	0.948001	2.59053	6.50726	0.993523	4.77544	0.318683	2.78454	5.41004	2.86834	1.69133	2.28499	4.9562	0.676451	0.864077	3.22176	4.16339	0.546384	3.21161	1.00736	2.09185	3.55823	1.12874	1.63485	1.38215	3.0769	8.49986	0.776785	6.34236	8.56346	6.6858	4.25656	1.79552	1.08776	1.97516	1.2939	4.58979	2.56484	2.09114	5.64462	0.878071	7.70596	10.8473	1.24745	1.08536	2.57893	1.0518	2.07277
860.775	485.543	TG(51:3)	0.186326	0.269421	0.477713	0.185072	0.403376	0.0743565	0.216928	0.515259	0.262561	0.176292	0.233112	0.422782	0.125266	0.158255	0.208865	0.313995	0.0850432	0.266567	0.117734	0.287355	0.305189	0.162956	0.240567	0.187371	0.205804	0.406425	0.103641	0.519228	0.449266	0.302994	0.2929	0.203397	0.161728	0.15714	0.137381	0.289977	0.300127	0.262517	0.403695	0.183915	0.504752	0.707051	0.125765	0.122429	0.261144	0.193385	0.148735
797.665	485.772	unknown	0.360976	0.440843	0.783707	0.220664	0.866168	0.081894	0.369576	0.868505	0.580457	0.402979	0.487309	0.585572	0.237746	0.29215	0.427193	0.699124	0.144276	0.709202	0.329242	0.471076	0.545775	0.205442	0.401619	0.554673	0.742473	1.51878	0.287301	0.779546	0.842252	0.785903	0.843135	0.41626	0.318026	0.477458	0.328416	0.877398	0.539826	0.41531	0.579966	0.21684	0.865549	1.4416	0.375476	0.301517	0.453859	0.333715	0.674365
766.694	486.62	TG(44:1)	0.366849	1.38255	4.90227	0.398146	3.67089	0.184717	1.08071	3.17562	1.97368	1.15798	1.60757	2.08427	0.371653	0.440961	1.35751	2.38043	0.213977	2.87984	0.481537	1.07148	2.12642	0.583121	0.844585	0.541828	2.55476	4.69154	0.591683	2.79408	7.26246	5.86856	3.43928	0.585314	0.501849	1.51719	0.665816	4.57755	1.86957	0.936404	3.27167	0.511795	4.58319	5.25577	0.974973	0.801237	1.36935	0.478543	1.93041
771.649	486.798	unknown	0.134468	0.268337	0.734933	0.111499	0.653221	0.0714432	0.149103	0.547296	0.522759	0.28725	0.362553	0.251766	0.136491	0.121509	0.234986	0.346566	0.0834285	0.568176	0.162161	0.254855	0.342747	0.0859822	0.20022	0.247983	0.595901	0.889161	0.226012	0.351038	0.74258	0.992531	0.714045	0.190275	0.132464	0.420141	0.165144	1.17245	0.377267	0.221783	0.387105	0.10675	0.537707	0.698366	0.311318	0.259895	0.271789	0.118842	0.687882
740.681	488.954	TG(42:0)*	0.170676	0.492525	1.83197	0.161809	1.18079	0.146542	0.497785	1.32848	0.8784	0.417602	0.678448	0.646964	0.181764	0.213911	0.503093	0.67692	0.116961	1.04141	0.269198	0.305989	0.73663	0.224509	0.271645	0.189625	1.38536	4.42763	0.402482	0.586846	2.08481	1.86811	1.67174	0.444636	0.28453	0.55817	0.277564	2.1076	0.636429	0.250372	1.09955	0.173873	1.25542	2.04749	0.422052	0.533836	0.610654	0.218749	0.952895
943.712	490.042	unknown	0.571359	0.536556	0.449012	0.544453	0.542022	0.553863	0.579032	0.489908	0.4657	0.743745	0.575074	0.752793	0.539111	0.435792	0.892658	0.595466	0.354061	0.766119	0.34528	0.443704	0.69472	0.901637	0.56683	0.590108	0.25577	0.252942	0.42744	0.644568	0.420829	0.409466	0.513003	0.655239	0.504546	0.221142	0.366894	0.391504	0.373649	0.268479	0.581901	0.679543	0.510524	0.493053	0.518029	0.526377	0.494954	0.474112	0.244629
884.777	491.18	TG(53:5)	0.41253	0.651881	0.55751	0.530599	0.388961	0.220919	0.528165	0.356241	0.36553	0.314523	0.366282	1.17666	0.17716	0.434817	0.679552	0.466547	0.161461	0.393927	0.211054	0.335968	0.633968	0.483965	0.388494	0.0990591	0.241322	0.210018	0.211713	0.48738	0.611817	0.326888	0.306821	0.400858	0.234202	0.17499	0.348855	0.203417	0.231764	0.359452	1.32485	0.283581	0.550274	0.331036	0.30483	0.257851	0.302952	0.381829	0.0902073
832.744	491.56	TG(49:3)*	0.619585	0.998694	1.08899	0.483887	0.808234	0.189859	0.998764	0.648949	0.761123	0.418181	0.703028	0.762208	0.361739	0.372313	0.895767	0.757754	0.291737	0.578132	0.202126	0.533314	1.16929	0.734747	0.355206	0.14722	0.432326	0.488377	0.328839	1.42447	1.46415	0.857746	0.598956	0.430308	0.216816	0.301661	0.323841	0.752105	0.674182	0.554975	1.24531	0.369047	1.02305	0.62679	0.484816	0.279794	0.703115	0.581854	0.315029
858.759	491.576	TG(51:4)	0.664401	1.39778	1.49299	0.943797	1.06386	0.302212	1.2591	0.776766	1.0488	0.797185	0.906225	2.30455	0.385913	0.702046	1.01297	0.981336	0.359506	0.691425	0.32429	0.513439	1.68209	0.913103	0.630618	0.136818	0.384903	0.586083	0.370828	1.36524	1.58019	0.774089	0.68576	1.13082	0.386293	0.454985	0.63394	0.589752	0.533232	0.777871	2.42714	0.554882	1.28099	0.710449	0.59387	0.435395	0.880452	0.991405	0.2596
901.729	491.733	unknown	0.672121	1.37783	1.53964	0.984657	1.08988	0.872148	1.7563	0.993446	1.13305	1.24905	2.14366	2.24025	0.721555	0.530916	2.55902	1.85812	0.595946	2.36751	0.487213	0.732454	1.81569	2.94781	1.153	0.496471	0.799707	0.646275	0.723515	1.55984	1.55044	1.34731	1.1987	0.921828	1.39803	0.74819	0.686858	0.579363	0.931575	0.847734	3.80968	1.45802	1.86474	1.43473	0.807779	0.911849	1.0774	0.753247	0.546069
896.771	491.87	unknown	2.30025	4.35136	8.98112	4.66517	5.24196	5.59345	15.1502	5.45439	6.84174	5.42835	5.91402	9.44164	2.04796	2.24206	17.9304	16.6089	1.67868	13.628	1.53451	2.87851	11.867	22.6133	4.595	1.69607	4.75076	3.72229	2.40874	10.5394	9.81949	8.21343	8.04583	3.13459	2.08332	2.60961	3.52833	1.66198	4.22024	2.97102	17.0473	8.09924	10.6885	8.70632	3.56465	3.42905	5.09212	3.97175	1.39055
369.352	491.878	unknown	1.75372	0.631352	1.72426	2.48136	1.45528	1.85886	5.94435	2.12247	1.15338	1.86043	1.16295	0.757184	0.768539	1.47476	2.36295	2.2106	0.624266	2.17274	1.0604	1.14073	2.84899	3.2535	1.69068	0.737056	2.82584	2.94667	1.0617	1.51685	0.774606	1.76521	2.55155	0.927915	0.880023	1.2989	2.19157	0.610877	2.17066	1.25624	2.89126	2.19473	1.56749	1.06973	2.17926	2.59032	1.34637	2.47929	0.669946
806.728	492.81	TG(47:2)*	0.465007	0.874912	0.805635	0.243623	0.685385	0.221128	0.683118	0.597802	0.538914	0.347875	0.589797	0.493521	0.51668	0.286978	0.766211	0.47847	0.333925	0.479669	0.281992	0.662152	0.883654	0.415614	0.366354	0.246948	0.644013	0.675433	0.273466	1.13983	1.32984	0.958287	0.59965	0.371837	0.284434	0.275975	0.345382	0.830501	0.589254	0.403716	0.73959	0.267263	0.855596	0.642027	0.823464	0.270782	0.507683	0.464998	0.393375
927.745	493.026	unknown	1.13912	1.14811	1.29237	1.04693	1.82101	1.54597	1.82321	1.3974	1.19468	1.42494	1.39571	1.86901	1.05685	1.11781	3.11563	1.8466	0.597444	2.15253	0.789183	1.11282	2.66807	2.08592	1.09904	1.69606	1.71971	0.566911	0.6649	2.25694	1.43567	1.30641	1.70867	1.31048	0.921076	0.989861	1.30054	1.02379	1.38569	0.613902	1.73223	1.51296	1.4814	1.24321	1.14292	1.40183	1.00714	1.62671	0.531838
969.728	493.572	unknown	0.2539	0.314234	0.176775	0.311259	0.202511	0.388331	0.229964	0.19793	0.136925	0.199735	0.277766	0.338884	0.125796	0.274611	0.316531	0.249939	0.230813	0.279858	0.175537	0.278761	0.268702	0.322423	0.135125	0.203809	0.137996	0.0483373	0.150269	0.28224	0.301116	0.166072	0.211523	0.342117	0.178168	0.0747593	0.170269	0.176462	0.119184	0.135166	0.422299	0.183356	0.178129	0.188406	0.138615	0.26024	0.188551	0.241691	0.0859578
953.762	493.579	unknown	0.63585	0.6919	0.660526	0.854314	0.640441	1.18835	0.722603	0.695602	0.381441	0.716142	1.00818	0.867822	0.318341	0.728427	1.27489	0.870615	0.530213	0.928889	0.645332	0.595661	1.15144	0.961825	0.405224	0.495721	0.448676	0.135834	0.384481	0.811806	0.741649	0.501975	0.683737	1.07834	0.499431	0.250926	0.573131	0.557596	0.436621	0.42357	1.20885	0.670254	0.670633	0.639276	0.548171	0.787781	0.554213	0.697796	0.154712
948.806	493.655	TG(58:8)*	2.65543	3.32344	3.59091	4.88686	2.91402	7.11868	6.15956	3.47986	1.74863	3.92779	4.18476	7.53352	1.06532	3.65321	9.30105	5.60053	1.78958	5.7674	2.21137	2.7038	8.9839	8.1325	1.78561	1.88714	2.24359	0.77063	1.12233	5.60527	5.05931	3.05023	4.6404	5.05795	1.8758	0.852094	2.75293	1.85177	2.29254	1.54021	18.5372	4.33564	4.25301	2.92743	1.82571	3.37412	2.63281	4.01466	0.413296
964.835	493.861	unknown	0.29511	0.337736	0.465462	0.275305	0.554831	0.554086	0.676561	0.420884	0.359507	0.445483	0.483898	0.708035	0.326899	0.348489	1.08347	0.541982	0.193048	0.760727	0.24221	0.332398	0.977988	0.766022	0.299667	0.47334	0.50857	0.18995	0.164613	0.841383	0.513177	0.480411	0.61003	0.521287	0.212051	0.237331	0.346617	0.307838	0.330191	0.171107	0.826563	0.463113	0.511232	0.515214	0.274802	0.381592	0.324003	0.487976	0.104658
780.71	494.005	TG(45:1)*	0.324533	0.588779	0.599412	0.165212	0.549978	0.166911	0.426579	0.473644	0.427782	0.275769	0.433498	0.254392	0.388542	0.197681	0.573015	0.403746	0.259673	0.385793	0.206375	0.437998	0.626968	0.200625	0.255278	0.164353	0.528984	0.606834	0.219543	0.56625	0.972267	0.628183	0.509273	0.229067	0.274746	0.237322	0.281587	0.701577	0.417613	0.244789	0.49349	0.212397	0.498804	0.483575	0.638631	0.237443	0.349529	0.328187	0.374667
714.62	494.32	unknown	0.739711	0.293177	0.314578	0.4634	0.327108	0.624419	0.964932	0.81553	0.460095	0.755651	0.338819	0.0933437	0.177379	0.443602	0.528009	0.491877	0.339989	0.462571	0.327849	0.280175	0.487463	0.588873	0.285999	0.259649	0.87994	0.6161	0.226552	0.503679	0.176504	0.436402	0.557412	0.195148	0.294473	0.241543	0.436836	0.169154	0.783059	0.211476	0.655179	0.633971	0.371982	0.364032	0.450032	0.573741	0.323467	0.754863	0.148473
922.787	495.169	unknown	5.76189	11.0111	14.5859	7.6113	12.5653	11.7952	18.1716	11.9818	6.62686	10.2167	11.8422	18.8198	4.35304	8.22899	26.0689	17.5358	3.5618	16.6271	4.34702	7.28958	30.6752	21.0158	4.62016	8.48348	10.351	2.6958	2.3574	29.7509	18.0131	13.5245	12.9411	11.6054	4.15211	4.21256	8.17982	5.93672	8.79974	3.37597	47.6443	11.7985	16.406	11.6695	4.52331	7.8375	7.87538	11.544	1.87046
903.742	496.094	unknown	1.61388	2.43629	1.98266	2.56894	1.60514	0.825723	1.31052	1.31145	1.8844	2.45766	1.60856	2.70476	1.89301	1.71394	1.50875	1.28404	1.29694	1.11861	2.07201	1.44337	2.24713	2.7687	2.92886	0.738576	0.448194	1.86728	1.07556	1.05865	1.30399	1.04955	1.1225	2.34748	2.08446	1.21943	1.57103	1.09549	0.984131	2.685	1.83429	1.65365	1.58448	2.76854	1.74246	1.83648	1.72355	1.31795	0.719624
940.837	496.205	unknown	0.571075	1.06221	0.784557	1.02014	0.655402	0.360549	0.590458	0.627148	0.786446	0.725427	0.705825	1.46499	0.669024	0.802214	0.78584	0.553274	0.570708	0.43602	0.597854	0.474827	0.655365	0.60172	1.16372	0.231825	0.205853	0.571255	0.41894	0.448405	0.625262	0.525192	0.36591	0.989995	0.803567	0.399759	0.589124	0.384812	0.307525	1.15917	0.862793	0.608111	0.702618	1.14225	0.574569	0.555245	0.667686	0.52116	0.200147
919.707	496.232	unknown	0.46064	0.716931	0.544398	0.810311	0.477722	0.170257	0.289428	0.355051	0.538521	0.543005	0.438864	0.861515	0.542226	0.520956	0.350613	0.228434	0.389827	0.266724	0.58854	0.373803	0.250324	0.599708	0.821038	0.300741	0.206037	0.529992	0.420401	0.268001	0.350097	0.263855	0.235475	0.77686	0.635589	0.339227	0.384577	0.296738	0.232554	0.810586	0.493734	0.40266	0.362752	0.677189	0.54892	0.47601	0.4321	0.350479	0.226451
939.825	496.418	unknown	0.204018	0.436556	0.389081	0.347334	0.231691	0.17518	0.285591	0.193085	0.337633	0.334187	0.264472	0.657986	0.223997	0.318518	0.356468	0.264749	0.216413	0.332596	0.257736	0.168548	0.377353	0.473634	0.380455	0.11133	0.101128	0.268027	0.161053	0.283424	0.254747	0.241763	0.202136	0.411987	0.350876	0.177626	0.259177	0.172181	0.148227	0.431036	0.340712	0.247953	0.35476	0.523848	0.255817	0.227864	0.28017	0.212154	0.106114
601.519	497.127	unknown	0.170819	0.595825	0.495937	0.351796	0.322898	0.153025	0.321029	0.299483	0.330597	0.296427	0.318584	0.868134	0.210009	0.292957	0.347767	0.434467	0.254677	0.31448	0.180511	0.22489	0.359134	0.398628	0.319081	0.106505	0.14894	0.140898	0.125422	0.428361	0.389889	0.204134	0.20974	0.281458	0.230663	0.116064	0.246245	0.218952	0.258877	0.271553	0.698399	0.260922	0.511526	0.431452	0.238591	0.156264	0.305427	0.249375	0.12503
898.786	497.633	unknown	10.006	31.4163	29.1361	24.1234	15.1976	8.23307	17.781	13.4273	14.2255	15.6571	19.5662	84.3802	11.3849	15.1054	19.1303	21.1292	10.3639	14.0708	12.9935	10.3507	18.8741	18.947	25.1176	4.64524	8.16698	11.0352	5.98264	19.0169	18.2901	12.7352	9.76906	22.6813	18.3212	6.28893	11.2522	6.71539	7.37861	24.7553	51.2727	13.2574	28.572	29.7144	10.6569	12.2296	15.4939	11.0599	4.20731
855.741	497.941	unknown	0.162795	0.45745	0.395084	0.420749	0.219756	0.118416	0.333834	0.271845	0.22754	0.392318	0.325359	0.851545	0.219338	0.283041	0.343677	0.262573	0.204463	0.20814	0.164639	0.222849	0.425214	0.446687	0.365895	0.0627796	0.0602997	0.174959	0.0802822	0.2258	0.310521	0.162571	0.119926	0.444776	0.266128	0.146849	0.22199	0.113794	0.193214	0.20591	0.579193	0.285391	0.325675	0.372108	0.129401	0.157549	0.286107	0.257417	0.0524716
913.808	497.959	unknown	0.361106	0.486034	0.352413	0.367503	0.300716	0.19178	0.388745	0.306593	0.470323	0.544973	0.356126	0.367355	0.375592	0.438912	0.320581	0.314188	0.389037	0.35708	0.245473	0.309774	0.372154	0.364525	0.354924	0.184936	0.226071	0.403993	0.249435	0.349094	0.247619	0.272648	0.215151	0.493642	0.32896	0.262248	0.331871	0.22447	0.279576	0.331192	0.406059	0.345109	0.318524	0.49252	0.32061	0.374539	0.350736	0.322282	0.134653
914.821	498.01	TG(55:4)	1.09493	1.43413	1.04766	1.36578	1.01801	0.726439	1.17113	1.01688	1.12276	1.53645	1.32401	1.16015	1.28771	1.26804	1.03419	1.07831	0.980158	1.27481	0.934984	1.10392	1.16043	1.43466	1.26841	0.551603	0.552852	1.02567	0.778912	0.958495	0.903055	0.778096	0.69383	1.55367	1.23205	0.84095	1.05107	0.70034	0.884638	0.995226	1.13541	1.09856	0.957549	1.2425	1.1994	1.07215	1.08147	1.22649	0.631226
599.504	498.01	unknown	0.160771	0.533355	0.480718	0.33392	0.318782	0.155701	0.39572	0.346058	0.277353	0.326189	0.363102	0.956069	0.253876	0.289733	0.403436	0.357505	0.205162	0.300732	0.204352	0.229756	0.419191	0.39875	0.354658	0.0749481	0.100448	0.252626	0.142145	0.332533	0.364247	0.242292	0.216743	0.428716	0.214829	0.154118	0.231325	0.150416	0.219171	0.346084	0.725726	0.330767	0.403835	0.489314	0.213153	0.2366	0.294214	0.286428	0.0821363
872.772	498.093	TG(18:1/16:1/18:2)+TG(18:2/18:2/16:0)	24.169	70.1327	61.7088	35.0329	37.8846	14.0632	53.5378	35.0725	32.8658	41.4416	45.3429	108.109	29.0705	30.5948	46.7348	41.8697	26.5938	35.4164	20.5677	27.3919	58.4421	53.4991	36.8989	11.1557	13.7448	25.368	14.4303	51.3755	50.0577	31.2875	22.6073	43.4445	28.6409	17.9497	29.063	18.5233	25.8293	28.8729	88.7283	36.6252	52.0057	56.2614	22.1809	20.2091	36.234	35.4773	11.828
877.724	498.12	unknown	2.85324	2.6397	1.8926	3.04419	2.28763	1.77531	2.55026	2.57005	2.34786	3.17906	2.54944	2.24913	2.87931	2.69108	2.78608	2.53241	2.37731	2.65825	2.0664	2.2913	2.33706	3.153	2.83092	1.4549	1.56767	2.66679	2.24883	1.89814	1.82392	1.76269	1.68062	2.96139	2.76164	2.03096	2.26082	1.69135	2.23932	2.21968	2.53805	2.95796	2.06146	2.62449	3.0323	2.72105	2.27216	2.89351	1.61474
893.697	498.121	unknown	1.0854	1.00814	0.630169	1.02769	0.789784	0.632213	0.886291	0.840069	0.950985	1.07873	0.813437	0.696669	1.05169	0.950558	0.87497	0.81833	0.858027	0.939355	0.757037	0.73065	0.844409	1.07536	1.06535	0.522467	0.468644	0.939601	0.774882	0.579684	0.599842	0.524457	0.544176	1.10399	0.935133	0.849413	0.832699	0.617913	0.74552	0.775996	0.764281	0.875826	0.650991	0.847416	1.08691	1.07699	0.87207	0.936412	0.655528
575.504	498.196	unknown	0.46031	0.920373	0.947427	0.521619	0.679804	0.232949	0.894285	0.558144	0.553034	0.470841	0.55873	1.04437	0.4477	0.406017	0.796748	0.706923	0.551816	0.471892	0.28681	0.496823	0.927794	0.94332	0.505589	0.433919	0.412852	0.3167	0.252376	1.09515	0.643527	0.685502	0.409521	0.565697	0.437204	0.219618	0.341608	0.410957	0.484665	0.546607	0.970335	0.670269	0.887365	0.700721	0.290906	0.257624	0.530264	0.446513	0.310098
846.756	498.562	TG(50:3)*	18.526	39.6082	40.7167	14.6436	33.2378	7.48021	25.789	23.8743	24.2083	15.7777	27.2809	37.6595	19.0619	15.0514	28.9802	24.3033	21.3161	18.6556	11.0893	23.2901	33.5486	33.1735	18.3253	16.1568	17.8123	11.613	11.3348	56.5883	35.4251	30.516	18.0482	18.5525	13.0663	12.7153	14.078	19.4126	19.8014	17.5472	39.5872	21.3824	44.6942	32.5161	14.4859	11.5516	24.4416	17.8075	13.6895
851.711	498.673	unknown	2.43481	1.99151	1.3296	1.59022	1.97024	0.950813	1.65971	1.57469	1.59264	1.4777	1.83183	1.34347	1.73497	1.55708	1.90499	1.85944	1.60313	1.56992	1.22486	1.59002	1.48981	1.66859	1.68857	1.99916	1.70999	1.35714	1.37413	1.70464	1.30758	1.35712	1.39354	1.39912	1.35557	1.20409	1.35697	1.48826	1.87459	1.44011	1.39995	1.62555	1.49228	1.6168	1.71471	1.28127	1.52065	1.86407	1.79378
867.684	498.706	unknown	0.904995	0.606415	0.506253	0.508253	0.700093	0.328824	0.551352	0.537439	0.716404	0.455995	0.55506	0.443072	0.705411	0.538341	0.574664	0.658839	0.578929	0.548726	0.456607	0.640799	0.520954	0.736042	0.509482	0.845399	0.665949	0.426339	0.589914	0.655925	0.472818	0.591564	0.462555	0.418401	0.546818	0.4585	0.427503	0.541748	0.580961	0.517617	0.497712	0.601681	0.541007	0.560092	0.624637	0.491772	0.597193	0.664917	0.713862
573.489	498.842	unknown	0.251204	0.49393	0.567312	0.253823	0.476432	0.112577	0.419035	0.279707	0.280671	0.145722	0.376066	0.414534	0.249741	0.22635	0.49959	0.300372	0.215615	0.254458	0.143046	0.244287	0.451904	0.505946	0.287477	0.165632	0.256365	0.143903	0.170402	0.609696	0.373392	0.393905	0.199253	0.214353	0.146793	0.184417	0.210323	0.213623	0.258877	0.28495	0.496874	0.31588	0.539358	0.365992	0.18503	0.156264	0.370865	0.274017	0.183637
888.806	498.876	TG(53:3)	0.832428	0.82806	0.609675	0.570257	0.79953	0.341183	0.61065	0.604705	0.832237	0.511951	0.613145	0.76177	0.665472	0.592212	0.693145	0.349807	0.695544	0.677891	0.46305	0.759963	0.668219	0.8554	0.537104	0.739147	0.73346	0.460664	0.532869	0.755865	0.563722	0.671193	0.535276	0.515091	0.463202	0.445013	0.489255	0.680002	0.679505	0.577847	0.761247	0.615047	0.684794	0.606938	0.647959	0.459851	0.662931	0.723037	0.675547
549.489	499.112	unknown	0.465441	0.652285	0.881464	0.246302	0.835816	0.143489	0.475892	0.406273	0.348132	0.253973	0.444044	0.541952	0.334589	0.297488	0.736255	0.520957	0.364759	0.307777	0.19754	0.399799	0.61363	0.573906	0.41	0.514907	0.502758	0.24884	0.255024	1.03519	0.652102	0.855418	0.380832	0.265538	0.19922	0.224537	0.25673	0.492638	0.403262	0.481465	0.625527	0.417343	0.825393	0.711698	0.267807	0.181604	0.471036	0.360265	0.413693
547.473	499.366	unknown	0.231108	0.332891	0.490754	0.196931	0.529541	0.0641122	0.279472	0.315304	0.248684	0.170703	0.225897	0.410721	0.192724	0.18606	0.446827	0.354394	0.166912	0.26829	0.102176	0.29315	0.444531	0.291384	0.212901	0.288483	0.313812	0.22247	0.146325	0.599425	0.561817	0.519136	0.26316	0.187072	0.139803	0.146412	0.129956	0.383029	0.284145	0.242783	0.413988	0.277832	0.49938	0.514171	0.209376	0.122477	0.216882	0.18098	0.247289
521.458	500.091	unknown	0.201183	0.355541	0.5722	0.166298	0.491253	0.0580063	0.200193	0.517799	0.301927	0.17903	0.314537	0.475834	0.157457	0.258712	0.474286	0.496202	0.128661	0.315695	0.166887	0.374203	0.393453	0.186504	0.150967	0.26876	0.513582	0.313375	0.150506	0.625612	0.674964	0.662518	0.391672	0.151996	0.0803869	0.161824	0.159098	0.678726	0.291364	0.360159	0.396127	0.157314	0.887546	0.795622	0.149446	0.170604	0.197637	0.159816	0.2969
820.74	500.206	TG(48:2)*	8.77458	14.8318	25.0131	5.30449	20.9847	2.22954	13.6729	13.3955	12.8474	7.17298	13.8044	16.3683	6.49103	5.8171	17.8943	14.8146	6.76328	11.3591	5.75743	12.2479	19.1308	12.2451	9.23148	16.5902	15.3634	15.4709	6.04423	32.8074	29.7831	26.5856	14.9426	5.64076	4.12557	7.45017	5.76972	18.7411	12.2232	10.3247	18.2434	9.22138	29.5538	23.2201	6.44687	5.03438	12.3837	7.40707	13.3102
825.696	500.538	unknown	1.15063	1.58113	1.38325	0.640147	1.65838	0.305217	1.3452	1.70782	1.23377	1.11474	1.00819	0.994354	0.924814	0.931464	1.2868	1.34077	0.857311	1.46867	1.05785	2.1108	1.77086	1.03249	1.20451	1.80108	1.78793	1.94082	1.05143	1.49376	1.58805	1.80604	1.39239	0.778399	0.73717	0.889331	0.84165	1.86838	1.63003	1.11974	1.38963	1.14152	1.56395	1.97125	1.16467	0.835052	1.34049	0.863224	1.86772
841.667	500.649	unknown	0.390447	0.51793	0.419259	0.302559	0.539582	0.117583	0.430506	0.547869	0.460765	0.388508	0.358453	0.313993	0.256339	0.295931	0.349531	0.442948	0.300191	0.447711	0.396681	0.59752	0.51155	0.407495	0.367402	0.748579	0.623674	0.739303	0.420474	0.488334	0.464823	0.671479	0.51153	0.295734	0.276002	0.345292	0.267689	0.714015	0.455433	0.351254	0.35204	0.319947	0.55589	0.717804	0.411772	0.264718	0.396624	0.365503	0.694246
945.721	502.612	unknown	0.326779	0.365334	0.253419	0.423889	0.270151	0.507101	0.3892	0.283737	0.306013	0.297666	0.505865	0.399853	0.536753	0.331461	0.447028	0.435419	0.237146	0.413622	0.215661	0.277719	0.40769	0.718232	0.293576	0.325141	0.275643	0.108225	0.288285	0.465347	0.313311	0.193106	0.246488	0.34276	0.311411	0.188062	0.268296	0.215686	0.231195	0.19398	0.345765	0.387728	0.439506	0.281412	0.542131	0.29966	0.217234	0.500948	0.175946
794.725	502.684	TG(46:1)*	1.75781	6.26185	20.7665	1.38486	13.9751	0.610344	6.67223	10.9188	5.70438	3.42096	5.88181	6.96282	1.90748	1.79898	8.8714	7.42347	0.999505	7.64727	2.28057	4.61565	7.91181	3.16435	2.54833	5.67931	8.28531	16.3283	2.29717	14.5236	23.1503	23.7376	15.3085	3.04859	1.51359	4.65907	3.20958	16.6203	5.86575	3.9836	8.26842	2.53984	22.8218	20.5913	3.0878	2.38086	4.29476	2.71252	9.13867
950.823	502.781	unknown	0.590201	1.09479	0.870778	1.00999	0.876131	2.35402	2.09034	1.00052	0.592872	1.03355	1.04161	1.55411	0.605964	0.732637	2.63114	1.39171	0.406033	1.67541	0.445331	0.568234	1.90721	2.19987	0.706278	0.516411	0.764748	0.190523	0.455498	1.86785	1.56435	0.867615	1.18236	0.879151	0.489825	0.288995	0.55082	0.426798	0.659616	0.58182	4.54792	1.02709	1.28441	0.958146	0.792064	0.75709	0.691692	0.785676	0.312466
966.851	502.81	unknown	0.229461	0.287969	0.318036	0.264729	0.256934	0.507543	0.407837	0.254859	0.260968	0.408711	0.463403	0.557398	0.449131	0.288576	0.546245	0.446241	0.185702	0.570787	0.157256	0.233031	0.427503	0.811937	0.31824	0.229093	0.292615	0.0921946	0.273761	0.527891	0.333236	0.192211	0.254667	0.37974	0.249244	0.135606	0.299525	0.145446	0.300817	0.190697	0.483667	0.402628	0.475901	0.286092	0.333442	0.258078	0.236332	0.396221	0.114772
924.801	502.82	TG(56:6)*	5.04902	7.60835	19.8989	6.40936	9.30216	18.5051	17.218	7.47647	6.08353	7.27902	11.5926	22.6989	8.41477	6.18027	12.9039	23.4809	3.33515	10.5272	3.0543	5.01439	21.8547	35.7568	6.30516	4.39491	6.91615	1.83921	4.19085	26.6735	10.0917	6.17346	7.67086	5.56702	3.9855	2.58721	6.43916	3.53806	6.39665	4.36107	22.8786	10.1619	26.9984	7.71278	9.35425	5.838	6.06321	8.96188	2.66953
799.679	502.913	unknown	0.513917	0.854121	1.48508	0.424441	1.89793	0.122042	0.945041	1.55953	1.07471	0.82362	0.921485	0.801768	0.40307	0.447997	1.33652	0.863317	0.306535	0.993851	0.610545	0.849165	1.10005	0.406886	0.559013	1.33829	1.34268	2.0416	0.507501	1.44164	1.85009	1.97491	1.77646	0.658761	0.469076	1.13153	0.611563	1.8869	1.00722	0.721	0.917583	0.557764	1.63828	2.19598	0.727377	0.556938	0.661282	0.570592	1.91511
929.761	503.063	unknown	1.23618	1.2118	1.05107	1.50268	1.13251	2.07606	1.65235	1.12467	1.21611	1.38782	1.7606	1.75304	1.7066	1.2323	1.82216	1.7337	0.887995	1.75255	0.750295	0.956328	1.52959	2.63451	1.24282	1.16443	1.24275	0.385269	0.969673	1.52317	0.902683	0.738082	1.18733	1.21179	1.05757	0.667045	1.22969	0.625793	0.966877	0.703686	1.44535	1.7893	1.61607	1.14656	2.05559	1.32712	1.27226	1.77793	0.594852
919.709	503.791	unknown	0.298861	0.632472	0.402883	0.312331	0.368236	0.264965	0.288964	0.268841	0.231159	0.343822	0.46915	0.388336	0.295638	0.520956	0.432376	0.486699	0.286463	0.643478	0.205373	0.284267	0.383407	0.599708	0.613902	0.342801	0.220131	0.169155	0.304908	0.483009	0.33186	0.276072	0.239301	0.222428	0.223961	0.339227	0.186301	0.252735	0.212218	0.246116	0.344555	0.39999	0.545187	0.444319	0.296569	0.257288	0.362883	0.308861	0.233986
495.442	503.941	unknown	0.0753613	0.160747	0.45198	0.052515	0.36454	0.0274767	0.153089	0.374632	0.212138	0.141559	0.249783	0.334463	0.0515117	0.0721459	0.227961	0.221233	0.0411559	0.26542	0.0851465	0.104435	0.266678	0.0737878	0.0815171	0.096435	0.211287	0.64379	0.0836144	0.328254	0.633293	0.519136	0.352404	0.167585	0.0800157	0.231177	0.0968424	0.471273	0.19973	0.157576	0.244848	0.0869365	0.467241	0.702402	0.123389	0.130924	0.153718	0.0844575	0.315448
664.603	504.234	unknown	0.72299	0.124005	0.775682	0.711654	0.53729	0.85019	0.838097	0.529115	0.636454	0.750094	0.302395	0.320772	0.413557	0.870162	0.863856	0.328099	0.468511	0.380011	0.437113	1.12285	0.526594	0.624892	0.573175	0.25589	0.815855	0.459324	0.696931	0.750478	0.305359	0.337491	0.653167	0.294273	0.28453	0.435637	1.2378	0.21478	1.00276	0.804893	0.692294	0.682829	0.531769	0.361411	0.681403	0.59542	0.432503	0.487584	0.30932
886.79	504.557	TG(17:1/18:1/18:2)	1.10125	2.99264	2.10657	1.44346	1.26169	0.62716	1.24478	1.07254	1.43403	1.24001	1.79044	4.44283	0.850649	1.40926	1.11091	1.72918	0.885123	1.31593	0.443896	0.851864	2.40663	1.58512	1.10606	0.271464	0.534391	0.413824	0.521837	1.96499	2.217	0.903875	0.716521	1.27863	0.751967	0.367017	0.867923	0.740125	0.745656	1.12349	3.65492	0.921369	1.97198	1.0863	1.10757	0.781471	1.16245	1.13962	0.358406
768.709	505.158	TG(44:0)*	0.525487	1.51859	5.52213	0.377119	3.69356	0.229832	1.29063	3.98603	1.96225	1.17954	1.82821	2.09139	0.535493	0.502696	1.92073	1.73005	0.297289	2.6919	0.925138	1.06131	2.93341	0.648567	0.650889	1.17979	2.30128	7.70275	0.934269	2.16714	6.53262	6.50107	3.75948	1.39083	0.7114	1.43264	0.598864	6.01349	1.90903	0.817388	2.58959	0.618974	4.26776	7.20008	1.04653	1.277	1.61872	0.645467	3.14709
773.663	505.167	PG(50:1e)	0.175346	0.296799	0.776354	0.144893	0.817951	0.108195	0.342291	1.00678	0.532047	0.35615	0.528253	0.466087	0.198479	0.173044	0.350573	0.422032	0.174759	0.627316	0.39065	0.36827	0.589064	0.124967	0.163106	0.467587	0.817461	2.19572	0.268696	0.449112	1.34138	1.59838	0.98756	0.446286	0.244089	0.502566	0.279927	1.52364	0.498856	0.25477	0.56358	0.18878	0.746382	1.41036	0.256509	0.376857	0.527661	0.16	1.0999
865.727	506.391	unknown	0.730782	1.25081	0.836522	0.653635	0.662129	0.240459	0.602957	0.55738	0.703797	0.392665	0.779818	1.12024	0.55268	0.650314	0.623561	0.488765	0.457688	0.660574	0.313396	0.435733	1.13286	0.698053	0.358329	0.223573	0.298364	0.326626	0.483812	0.804145	0.845932	0.512903	0.46567	0.77476	0.370354	0.243352	0.33756	0.546836	0.48071	0.459927	0.972395	0.356846	0.658439	0.466633	0.571953	0.303912	0.52177	0.558711	0.308539
903.747	506.549	unknown	1.32146	2.24677	1.82367	0.935848	1.95771	1.36501	1.53897	1.08999	1.09507	1.39966	2.12827	6.14721	1.59495	1.11755	2.60173	2.36454	1.1229	2.64053	0.811823	1.10583	2.24713	2.7687	1.45885	1.21029	1.24772	0.729522	1.07556	2.58618	1.90255	1.46644	1.24681	0.987186	0.882049	1.10077	0.915377	1.09549	1.02523	0.863607	2.01455	1.64817	2.42912	2.17744	0.987195	1.21618	1.44661	1.29055	1.01906
860.772	506.577	TG(51:3)*	3.23543	8.20449	7.0707	2.71351	4.04535	1.62969	3.87388	3.26431	3.86056	2.76547	4.88024	9.10596	2.62513	2.91864	3.78062	4.43383	2.5271	3.80657	1.37982	2.20802	8.36198	5.06521	2.60397	0.947272	2.13502	1.27848	1.88518	7.16379	7.50803	3.35672	2.62094	3.40053	1.48551	1.11164	1.9932	2.93713	2.71792	3.04203	6.37108	1.94701	5.62103	3.25554	2.62518	1.71198	3.05473	3.49813	1.38682
839.713	507.949	unknown	0.362437	0.612901	0.500087	0.177321	0.626427	0.0812006	0.391178	0.301325	0.369838	0.195062	0.308144	0.375404	0.303378	0.200342	0.33809	0.258446	0.274955	0.3097	0.164585	0.353731	0.668993	0.400942	0.174405	0.299653	0.322335	0.27458	0.265048	0.647142	0.633915	0.520227	0.309774	0.282305	0.111036	0.194839	0.178297	0.572806	0.348793	0.342711	0.44237	0.191575	0.42637	0.282025	0.300954	0.168732	0.253995	0.264439	0.45387
834.757	508.009	TG(49:2)*	2.0398	3.9607	4.38576	0.905305	3.37081	0.659584	2.2465	2.05745	2.36015	1.17492	2.43663	2.52886	1.56742	1.10635	2.80453	2.43421	1.68625	1.73219	0.759018	1.96829	5.30216	2.96275	1.37161	1.16864	2.46423	1.33636	1.13492	6.04635	5.78501	3.49619	1.84589	1.16515	0.693825	0.830798	1.09854	3.43345	2.20463	2.07352	2.97835	1.17568	4.07501	2.2114	1.46571	0.737503	1.74147	1.65729	2.02338
369.352	508.418	unknown	4.80942	2.29882	4.54302	3.77089	2.45671	6.34745	4.00245	3.19644	3.66184	4.41129	4.67507	2.17334	3.02533	2.7567	5.53138	5.54031	3.06579	4.62342	2.89493	3.49432	3.86601	5.23695	4.20766	2.28375	5.13615	2.38231	3.09841	5.20869	2.63531	2.70683	3.14261	2.28199	2.93485	2.80085	4.10257	2.09358	4.46107	2.84246	2.93199	4.29975	5.05512	4.41579	5.09315	3.9428	3.29249	4.34468	2.13549
690.618	508.485	unknown	4.03752	1.70341	5.13856	2.92475	1.74246	5.08984	3.50702	2.63566	2.75463	3.59706	3.64367	1.48141	1.95174	2.17965	5.62781	4.0945	2.3084	3.93632	2.25719	2.69502	4.5276	3.34127	4.79654	1.5268	4.02754	1.58828	1.97774	3.80774	2.09774	1.85106	2.48156	1.47876	2.39124	1.97982	2.94811	1.37034	3.50687	2.48342	2.34177	3.46787	4.39001	4.81517	4.00861	3.18244	2.90721	5.20891	1.45101
695.574	508.578	unknown	0.421127	0.311063	0.362639	0.418832	0.289228	0.39208	0.403737	0.394476	0.400223	0.453229	0.397675	0.23914	0.415645	0.34402	0.469226	0.388356	0.280445	0.448921	0.34428	0.407511	0.320503	0.386413	0.382329	0.411822	0.444957	0.327619	0.377208	0.332533	0.224396	0.296065	0.270299	0.317277	0.355945	0.388919	0.383906	0.315332	0.363035	0.305927	0.275573	0.445618	0.321896	0.358144	0.444297	0.41571	0.342802	0.401855	0.298128
808.742	510.215	unknown	0.780042	1.79054	1.84256	0.430445	1.66052	0.385403	1.35591	1.08026	1.09774	0.591297	1.16925	0.796859	0.94953	0.508126	1.63534	1.14143	0.58122	0.983385	0.533655	0.984152	2.25756	0.813191	0.679177	0.62651	1.28386	1.11016	0.72878	1.92557	3.18528	2.13199	1.29704	0.529967	0.467322	0.602615	0.635641	2.10514	1.13242	0.747348	1.05368	0.490506	1.19394	1.21229	1.26158	0.472133	0.91119	0.988715	1.45699
782.726	510.315	unknown	0.279108	0.458575	0.415461	0.182717	0.353057	0.208407	0.386665	0.336672	0.303687	0.223795	0.419759	0.189158	0.358993	0.216654	0.521756	0.280377	0.261439	0.382916	0.236052	0.330727	0.401972	0.243105	0.26523	0.184834	0.393244	0.442769	0.229198	0.339177	0.799308	0.562929	0.382094	0.196488	0.262693	0.192647	0.222339	0.751496	0.385935	0.187398	0.292905	0.194501	0.258119	0.301922	0.559211	0.265921	0.304507	0.300196	0.456996
905.758	511.309	unknown	3.83953	3.93051	3.48663	4.41104	3.59691	2.37022	2.82343	3.30342	3.57827	3.52833	3.68892	5.19558	3.25618	3.27458	4.27092	2.97273	3.23922	3.39429	3.51822	3.30128	3.85102	3.77402	4.17467	2.06567	1.67675	2.012	2.14986	2.75403	2.92391	2.45899	2.35114	4.21127	3.00679	1.95552	3.14937	2.65428	2.4753	3.16206	4.4632	3.32499	3.25983	3.76901	4.58477	3.3053	3.13163	3.37868	1.68167
921.725	511.622	unknown	1.33499	1.50839	0.904234	1.51176	1.10997	0.757242	0.926344	1.26058	1.15794	1.32177	1.29017	1.17954	1.12233	1.18386	1.22007	0.811308	0.97184	1.08324	1.28501	1.03853	1.09046	1.34528	1.40419	0.698754	0.436441	0.77694	0.724079	0.928961	0.871909	0.963451	0.892947	1.45753	1.20887	0.731226	1.14549	0.942191	0.72076	1.03297	1.41178	1.18918	1.02276	1.10276	1.44127	1.21486	1.04307	1.12667	0.566563
941.835	511.75	unknown	0.500531	0.72432	0.595502	0.705555	0.516615	0.33723	0.471251	0.404686	0.517822	0.588168	0.474137	0.659775	0.381962	0.633611	0.553161	0.420085	0.400757	0.419406	0.40052	0.390974	0.566202	0.502335	0.573159	0.266247	0.214736	0.279028	0.288975	0.499061	0.514031	0.397935	0.373709	0.58237	0.461434	0.207374	0.384515	0.359225	0.321309	0.646154	0.755141	0.458731	0.581959	0.625085	0.510544	0.399236	0.413053	0.538568	0.268817
942.85	511.818	unknown	1.09645	2.06158	1.51318	1.65013	1.44829	0.873635	1.10623	1.20746	1.24637	1.55149	1.47673	1.816	1.25588	1.33399	1.7445	1.17273	1.24725	1.244	1.25992	1.00144	1.60969	1.58748	1.47644	0.727119	0.504237	0.459361	0.765383	1.36529	1.35713	0.985801	1.01438	1.55888	1.35384	0.457268	1.22771	0.897419	0.87513	1.4724	2.04219	1.471	1.61148	1.48829	1.22156	1.26866	1.31086	1.20976	0.548907
900.803	512.2	TG(18:1/18:2/18:1)	21.1333	73.2215	59.723	43.4297	33.137	20.8039	30.167	27.4264	28.2537	33.2579	45.8776	113.527	23.6251	30.1338	49.6637	32.2805	27.8865	31.3589	23.8542	24.5742	40.6596	44.8088	41.3609	14.0271	12.1069	9.33727	15.2026	37.8026	45.9138	23.1924	23.6426	37.6115	22.9442	9.92085	23.2982	19.412	14.6946	38.6555	85.819	31.9562	61.8032	37.0788	24.4809	22.0795	27.037	22.86	12.6297
874.788	514.363	TG(16:0/18:2/18:1)	107.726	231.244	219.976	105.093	156.664	58.5925	109.653	121.683	117.042	97.5134	158.357	284.601	127.73	107.921	121.08	145.434	110.434	108.447	74.7986	103.755	216.813	184.242	117.642	84.6974	69.4387	46.2874	66.7291	195.962	171.238	109.438	81.9062	112.433	75.8325	60.4062	87.8762	103.449	99.1556	89.2025	214.404	107.655	200.539	151.886	96.1472	79.9091	111.239	106.508	65.6062
879.738	514.373	unknown	4.0724	13.1443	11.5817	4.83937	8.0369	2.53015	3.21401	2.46491	3.558	3.6546	11.1797	10.4283	2.9744	8.35373	3.9075	2.1226	9.76497	3.75227	3.08057	3.87462	11.4473	3.13035	2.76448	2.93804	2.82738	3.90467	3.48764	2.50969	9.4155	2.21159	2.40293	3.19839	2.55341	3.68767	2.91696	9.91376	2.75702	2.69681	13.0857	3.19609	9.32816	10.0782	4.22522	3.79143	2.42057	3.52851	3.20288
916.834	514.613	TG(55:3)	2.10722	1.3594	0.911082	2.20532	1.34399	1.46374	1.83832	1.65058	1.99267	2.12778	1.4252	0.947267	1.60878	1.75222	2.05285	1.42821	1.35129	1.87937	1.63242	1.66333	1.32836	1.67066	1.6728	1.42827	1.3677	1.65128	1.94434	1.38075	0.916468	1.07967	1.44283	1.93399	1.60327	1.64147	1.60809	1.17544	1.59423	1.45853	1.25058	1.87092	1.19855	1.59282	2.1518	1.9467	1.46382	1.97048	1.50433
895.716	514.638	unknown	1.79428	0.900452	0.68573	1.60163	0.973122	0.938071	1.2769	0.971584	1.36876	1.67872	0.866194	0.575968	1.11725	1.20531	1.33302	0.81281	1.00925	1.49814	1.26057	1.207	1.01412	1.16811	1.23277	1.19675	1.02231	1.46038	1.49447	0.853718	0.709118	0.796346	0.923339	1.26209	1.15329	1.45511	1.0889	1.08945	0.899157	0.986929	0.98602	1.35592	0.783459	1.02873	1.88355	1.69197	0.940257	1.33702	1.13799
857.76	514.905	unknown	0.202208	0.489883	0.629114	0.37078	0.392248	0.15896	0.455827	0.334425	0.356031	0.413092	0.462997	0.808313	0.271996	0.34591	0.451131	0.339663	0.311209	0.462093	0.325298	0.235811	0.575656	0.574026	0.347275	0.181772	0.164007	0.174681	0.198043	0.364675	0.486226	0.293177	0.192658	0.356824	0.204322	0.180992	0.22603	0.221037	0.178861	0.267054	0.611699	0.300474	0.568283	0.379764	0.271247	0.280505	0.294066	0.390838	0.181109
601.52	514.913	unknown	0.89148	1.8303	2.43817	1.20631	1.57692	0.583282	1.12885	0.983604	1.17948	1.1121	1.77089	2.71628	0.993207	0.997264	2.00426	1.16908	1.01824	1.29838	0.894331	1.01589	1.9722	1.69078	0.933134	0.58078	0.647197	0.430588	0.541506	1.54965	1.53028	0.769914	0.645766	1.27208	0.587242	0.781357	0.778272	0.986477	0.605107	0.914375	2.02244	1.0242	1.75458	1.6084	0.874144	0.847494	1.18659	1.13914	0.603755
915.823	514.987	unknown	0.646066	0.531004	0.252501	0.523016	0.42076	0.408259	0.571429	0.479742	0.584356	0.701793	0.421542	0.38123	0.587899	0.545362	0.661323	0.43885	0.42602	0.517837	0.474228	0.544235	0.408287	0.520092	0.49465	0.37411	0.453247	0.566997	0.487483	0.474696	0.258037	0.419154	0.391173	0.582811	0.574823	0.475911	0.540894	0.442137	0.477805	0.44666	0.420732	0.394187	0.364406	0.578924	0.675252	0.548854	0.48638	0.560278	0.386554
575.504	515.543	unknown	1.03488	2.01984	2.64449	1.02238	1.85126	0.564052	1.33498	1.30738	1.49335	1.01693	1.89484	2.27152	1.19275	1.01786	2.02407	1.26615	1.35042	1.25658	0.799017	1.42211	2.52212	2.06245	0.957866	1.51282	1.119	0.565227	0.667799	2.61699	1.5558	1.64428	0.819426	1.06434	0.631094	0.679659	0.844778	1.23661	0.980471	1.10026	1.79838	1.28998	1.9195	1.79239	0.930516	0.858773	1.37116	1.11185	1.03355
848.773	517.008	TG(14:0/18:1/18:1)+TG(16:0/16:1/18:1)	41.2303	83.1565	93.3879	20.6058	72.9489	13.1281	41.6553	37.4922	35.7548	20.2417	58.0122	60.3541	39.1238	29.04	63.4154	47.7715	41.316	35.3422	21.4198	42.3561	83.4449	67.7754	32.9184	77.7062	52.0315	19.97	25.2473	98.0638	77.4519	83.5393	39.3452	27.1452	16.7099	21.3876	22.6375	55.6889	37.9383	34.3033	64.3664	37.9303	97.2325	63.7299	25.04	18.5921	39.994	30.3162	47.2636
549.489	517.365	unknown	0.861552	1.48375	2.10758	0.51715	1.49476	0.267244	0.879207	0.838813	1.04898	0.453741	1.01936	1.20196	0.799349	0.527423	1.44279	1.21479	0.830723	0.704353	0.516644	0.954971	1.55432	1.25973	0.670588	1.71728	1.15473	0.595882	0.49391	2.3236	1.70567	2.09223	0.964648	0.484502	0.405882	0.583335	0.516189	1.4727	0.897662	0.824508	1.0354	0.821635	1.89699	1.48376	0.610394	0.399885	0.706941	0.74704	1.17536
890.818	517.808	TG(54:9)	1.39703	1.6606	0.974413	0.843116	1.27304	0.570832	1.42482	1.20491	1.19573	1.01489	1.25886	1.24902	1.10997	0.958782	1.56659	1.16937	1.09069	1.42976	0.769119	1.3608	1.48675	1.48721	1.04645	1.54696	1.21878	0.932719	1.04441	1.32221	0.918005	1.05745	1.02313	0.989482	0.741432	0.958805	0.782701	1.16552	1.19561	1.1472	1.45989	1.3459	1.30545	1.2986	0.967838	0.720904	1.11944	1.25016	1.27457
869.7	518.012	unknown	1.25282	1.1172	0.816523	0.90441	1.05191	0.493538	0.970447	0.859963	0.914172	0.952705	1.0609	0.852455	0.89384	0.893126	1.50684	0.838079	1.18851	1.15956	0.789403	0.99155	1.18047	1.21866	0.896229	1.2323	0.888254	0.961493	0.852261	0.827799	0.686892	0.902857	0.818351	0.943169	0.757228	0.915277	0.798211	0.706925	0.913233	0.856931	1.01914	1.15172	0.995114	0.964668	1.00341	0.802364	1.08637	1.00339	0.976423
952.838	518.047	TG(58:6)	0.291008	0.385508	0.554729	0.369385	0.457659	0.749123	1.18142	0.513915	0.358918	0.395574	0.583451	0.938457	0.447084	0.454084	1.27211	0.763215	0.348528	0.779447	0.241355	0.285708	1.03264	0.910033	0.333524	0.389123	0.412475	0.100143	0.24987	0.987331	0.44074	0.75812	0.560627	0.410678	0.252896	0.229434	0.366252	0.255769	0.389328	0.356825	0.976552	0.582022	0.80013	0.426537	0.622531	0.402694	0.411928	0.533294	0.186659
853.726	518.275	unknown	2.78874	2.5953	1.82517	2.57245	2.20283	1.47688	2.75292	2.11786	2.22291	2.69178	2.17716	2.49435	2.91696	2.1699	3.32008	2.10815	2.57425	2.6733	1.95086	2.66265	2.28782	2.80378	2.74184	2.60238	2.25844	2.33532	2.29239	2.04279	1.63327	1.80661	1.96501	2.53202	2.06553	2.20473	1.96997	2.00086	2.24167	2.34086	2.45458	2.97088	2.26417	2.20009	2.66152	1.89609	2.53332	2.6895	2.28379
843.683	519.776	unknown	0.456367	0.669829	0.563296	0.297834	1.05413	0.145071	0.720631	0.794609	0.679621	0.407608	0.539164	0.426973	0.420892	0.498232	0.838365	0.745804	0.361323	0.747613	0.545239	0.682606	0.695696	0.697184	0.3806	1.049	0.75601	0.73239	0.510488	0.880344	0.668905	0.797919	0.772957	0.391058	0.303172	0.827029	0.399702	0.773882	0.627176	0.535584	0.702664	0.43689	0.787294	0.817596	0.630253	0.344506	0.559357	0.544875	0.829064
822.757	520.133	TG(14:0/16:0/18:1)	10.4433	35.2614	52.738	5.72214	46.1706	3.14862	19.4457	24.3846	20.0107	11.1752	24.0428	21.3591	10.954	9.45171	29.143	26.3182	8.51945	26.3053	9.7108	19.6696	46.8283	21.8822	10.7418	30.6819	27.4825	18.2735	10.0308	42.6592	47.112	53.4655	30.6491	9.07174	5.93661	11.67	8.56017	36.2974	20.0723	14.0783	31.3065	15.01	44.9151	42.8712	10.3224	9.22602	17.0773	11.7792	32.3238
827.712	520.209	unknown	2.13641	3.1336	2.43759	1.34285	3.47354	0.599744	2.88453	3.2064	2.26647	1.93208	2.66955	2.27985	1.91344	1.87407	3.01153	3.27879	1.72342	2.89574	1.93191	2.66799	2.80507	2.81894	1.71857	4.37418	2.99251	3.05293	1.71392	3.31219	2.41997	3.38091	3.34316	1.55835	1.18431	2.71438	1.6836	3.29346	2.79181	2.06589	2.62132	2.34225	3.4296	3.40081	2.00898	1.87147	2.24533	1.97997	3.23571
523.473	520.429	unknown	0.271301	0.663433	1.23438	0.161921	0.936498	0.125172	0.471734	0.718201	0.482137	0.35162	0.537401	0.716835	0.241709	0.274222	0.464165	0.982332	0.205162	0.676408	0.315525	0.399799	0.793836	0.391237	0.247927	0.543799	0.618215	0.668722	0.263499	1.02783	1.44818	1.20622	0.940833	0.244976	0.19223	0.333337	0.274435	1.23951	0.542514	0.377862	0.780379	0.391977	1.18098	0.97687	0.267807	0.253401	0.383915	0.319195	0.678987
931.78	522.465	unknown	0.199283	0.331198	0.414015	0.337288	0.282669	0.501991	0.18707	0.251243	0.268456	0.289234	0.491787	0.736501	0.44745	0.305389	0.472657	0.559219	0.239183	0.359624	0.160086	0.191298	0.236265	0.645105	0.241442	0.304869	0.211153	0.0774096	0.243276	0.752479	0.291551	0.181684	0.307405	0.30605	0.227586	0.135071	0.260307	0.182613	0.240805	0.1608	0.408821	0.366537	0.503572	0.305449	0.403445	0.231229	0.307671	0.260467	0.157502
926.82	522.906	TG(56:5)	1.35989	2.95817	3.86045	2.13013	2.30467	4.51153	1.53011	2.0566	2.27485	1.90144	4.84434	9.42561	3.37329	2.70803	4.12296	6.01361	1.7433	3.77378	1.18818	1.15534	2.26184	5.658	1.82062	2.21759	2.09222	0.41337	1.49775	7.5652	2.84622	1.29683	1.78456	2.63169	1.48241	1.08799	1.96911	1.60972	2.19778	1.29466	3.71503	2.60824	5.87358	3.35805	2.87492	2.15501	2.95373	2.58629	1.18036
692.635	523.144	unknown	0.501355	0.232735	0.322253	0.166298	0.226682	0.276597	0.355635	0.259931	0.256875	0.224828	0.298348	0.194155	0.219773	0.212641	0.524894	0.300372	0.311493	0.251921	0.149858	0.301682	0.365768	0.286607	0.295363	0.232409	0.27844	0.155729	0.23412	0.319344	0.223626	0.281077	0.238171	0.109125	0.20621	0.204206	0.200602	0.191438	0.251658	0.243314	0.293433	0.24839	0.300538	0.221902	0.292153	0.215391	0.249364	0.274017	0.218802
671.576	523.22	unknown	0.717666	0.552116	0.580954	0.640936	0.50388	0.552138	0.475892	0.444308	0.526754	0.760216	0.472927	0.39372	0.628804	0.50267	0.698667	0.388219	0.485128	0.50174	0.445224	0.694981	0.553072	0.567122	0.562067	0.393636	0.549276	0.563247	0.523109	0.595016	0.353449	0.431021	0.441852	0.584669	0.539207	0.428641	0.535368	0.40129	0.589285	0.595763	0.520683	0.463846	0.395797	0.540863	0.516676	0.484521	0.518577	0.539493	0.374411
888.806	523.262	TG(53:3)	1.80607	4.84924	3.46037	1.79616	2.23277	0.912412	1.48161	1.65508	1.88717	1.37282	3.01307	5.95767	1.45019	2.19579	1.8676	2.95367	1.57801	2.33517	0.866629	1.22018	4.06742	3.38393	1.49363	1.29195	1.109	0.445451	1.19074	3.62695	4.23226	1.39493	1.25802	1.58539	0.920782	0.660313	1.15102	1.94354	1.18608	1.5339	4.07776	1.45857	3.33438	1.42587	1.7374	1.09188	1.6318	1.55836	1.20637
649.593	523.312	unknown	0.24618	0.206674	0.197243	0.218813	0.226682	0.173328	0.200193	0.185909	0.200532	0.265703	0.146635	0.164285	0.170385	0.224032	0.191481	0.207479	0.159957	0.170949	0.200946	0.229756	0.23104	0.186295	0.20516	0.126228	0.159331	0.155729	0.17141	0.217872	0.148069	0.165728	0.171132	0.179277	0.176825	0.134853	0.197143	0.150416	0.201477	0.229151	0.231731	0.211131	0.194337	0.193114	0.233722	0.202721	0.204957	0.249375	0.128937
666.617	523.381	unknown	13.9357	12.426	15.7711	9.82679	10.788	11.8813	10.6011	10.939	13.4452	17.0058	8.56111	10.228	10.5269	12.7533	11.8308	10.8806	9.85028	9.31869	8.28309	17.6854	13.5089	10.3161	9.35244	6.69489	11.6297	8.6207	9.90763	13.0091	9.1423	9.93058	11.9229	10.8529	13.6019	7.77527	12.3536	9.16908	15.5608	13.2513	14.8197	9.41812	11.9585	15.703	12.3435	11.4176	11.831	11.7814	6.88559
1017.94	523.448	unknown	0.823365	0.695269	0.779416	0.808368	0.704779	0.766219	0.648317	0.781245	0.813252	0.990253	0.620589	0.6119	0.66176	0.748876	0.815935	0.624799	0.606099	0.733522	0.723159	0.827577	0.877875	0.603707	0.747901	0.417761	0.691309	0.65339	0.654667	0.820072	0.556155	0.551449	0.701401	0.793073	0.638319	0.450368	0.866946	0.520871	0.833185	0.829174	0.993452	0.764697	0.709848	0.921005	0.787792	0.792842	0.78431	0.986429	0.486201
369.351	523.549	unknown	13.7952	9.94926	16.7575	11.1199	10.1268	12.4269	9.1757	9.83769	11.1311	19.1794	8.64611	8.5107	10.6348	10.4733	12.1699	9.64153	9.03991	9.87901	9.13101	10.8934	11.8496	10.5968	10.5	7.0386	8.9453	8.71924	9.20946	11.1063	7.88924	8.92925	9.24723	10.6675	9.10122	7.467	13.6367	8.03701	16.126	11.4865	18.4669	10.3194	9.96039	10.9258	11.5024	9.89378	13.496	11.1088	6.77969
801.695	523.719	PG(51:1e)	0.107306	0.543461	0.877468	0.116779	0.872688	0.0692402	0.347806	0.5872	0.303568	0.243879	0.488649	0.536381	0.182004	0.158004	0.402151	0.36818	0.106141	0.706363	0.284472	0.230524	0.789222	0.260235	0.164617	0.683902	0.553262	1.1215	0.246932	0.549767	1.70125	1.71771	0.69023	0.17179	0.127608	0.380116	0.158709	1.12604	0.383307	0.256928	0.486124	0.249753	0.601193	1.0028	0.200799	0.154737	0.343365	0.133653	1.22737
796.741	523.744	unknown	0.896705	6.56173	11.5238	0.749168	9.52881	0.393379	3.05444	5.66601	3.03892	2.11177	3.85601	3.8754	1.28518	0.870871	4.6003	3.15237	0.63974	5.35426	1.7784	2.25066	9.53607	2.37318	1.46793	5.12854	4.11585	9.04694	1.63811	4.90846	13.2248	14.1419	5.87857	1.2546	1.01437	2.59208	0.852119	9.57094	3.09787	1.44497	4.91374	1.8821	6.40463	10.116	1.69301	1.398	3.1042	1.10422	10.1558
862.788	526.141	TG(51:2)*	5.20761	15.1802	16.0095	2.31064	8.96525	2.26182	4.13059	4.17906	5.02248	2.81522	9.42064	8.07874	4.06975	3.51954	5.912	7.8462	4.05884	5.61241	1.99457	3.686	17.1593	7.98364	3.08374	3.73695	5.35974	1.26201	2.95012	18.5725	19.1654	5.89224	4.16121	3.48454	1.29427	1.92168	2.84455	8.56157	3.19306	4.68756	7.83246	3.03463	10.3549	5.00605	3.66409	2.24268	3.70336	4.03419	5.49201
640.603	526.216	unknown	0.49617	0.13319	0.326037	0.236318	0.247289	0.220111	0.391712	0.209147	0.252779	0.149886	0.193406	0.194155	0.154535	0.289733	0.619825	0.127679	0.261075	0.210545	0.179433	0.378469	0.277629	0.364482	0.150967	0.543799	0.416389	0.118651	0.263499	0.448057	0.179856	0.711192	0.20974	0.148099	0.136308	0.154118	0.221465	0.109393	0.505694	0.249192	0.188009	0.298132	0.455334	0.137176	0.155815	0.105584	0.245626	0.22522	0.282168
867.742	526.927	unknown	0.542847	1.53817	1.10133	0.422492	1.02868	0.30055	0.616554	0.585918	0.689123	0.381795	1.15056	1.12749	0.619519	0.461881	0.791418	0.987766	0.540349	1.02632	0.328367	0.464716	1.2908	1.19318	0.474132	0.46619	0.660893	0.327282	0.460986	1.23371	1.32994	0.717638	0.579438	0.426562	0.218318	0.3622	0.389029	0.937112	0.414291	0.615952	0.858304	0.451088	1.0024	0.666845	0.640489	0.408806	0.49977	0.472234	0.734682
933.792	528.851	unknown	0.248009	0.842203	0.444207	0.472039	0.273081	0.15907	0.3847	0.243598	0.181455	0.205997	0.331831	1.03621	0.220469	0.316729	0.527409	0.28349	0.361666	0.267858	0.262515	0.187144	0.339693	0.230662	0.503987	0.173215	0.060993	0.0938811	0.16359	0.199591	0.316232	0.17665	0.164688	0.33069	0.230951	0.250132	0.157534	0.197729	0.118929	0.394671	0.842494	0.318861	0.342032	0.455464	0.339192	0.290141	0.245047	0.204733	0.0835659
928.837	529.152	TG(56:4)*	0.823203	3.66322	2.81633	1.8736	1.19162	0.904998	1.57405	0.923062	0.725756	1.03509	1.48182	6.69859	0.913495	1.1194	2.66789	1.12192	1.62545	1.19417	0.871196	0.884354	1.732	1.18289	2.35914	0.659643	0.332576	0.196515	0.466285	1.33615	1.75443	1.0711	1.03742	1.16121	0.835877	0.7211	0.595576	0.834986	0.553049	1.84174	4.96831	1.5005	2.10314	2.41664	1.05142	0.892791	0.956432	0.751978	0.395131
841.726	529.396	unknown	0.379326	1.10154	0.901954	0.158432	1.00778	0.149546	0.694924	0.592835	0.665531	0.321079	0.825198	0.414383	0.496657	0.257112	0.707017	0.51306	0.283157	0.646275	0.315614	0.325454	1.15769	0.500851	0.291841	0.308592	0.592037	0.437815	0.311995	0.843845	1.44751	0.955704	0.585873	0.354765	0.192776	0.346096	0.222551	0.943037	0.387832	0.382437	0.571869	0.37812	0.518245	0.63542	0.414943	0.313751	0.536026	0.396752	0.822018
836.772	529.566	TG(49:1)*	1.30823	5.8401	6.55489	0.724748	4.84513	0.690439	2.22715	2.32233	2.2999	1.40908	3.46778	2.90942	1.87808	1.05782	3.48754	2.68155	1.27854	2.55186	1.04076	1.46798	6.62525	2.31193	1.17425	1.46749	2.84824	1.58514	1.14292	4.73936	10.1324	5.46022	2.66646	1.21262	0.622923	0.962545	0.994623	5.23867	1.85895	1.60935	3.23289	1.39603	3.09152	2.5261	1.88412	1.04394	2.09649	1.7758	3.54679
1077.89	529.922	unknown	0.323962	0.138211	0.117675	0.249446	0.177772	0.193519	0.25838	0.229978	0.293566	0.247252	0.198406	0.123043	0.257686	0.259842	0.462539	0.194864	0.183708	0.272368	0.213692	0.208247	0.208148	0.227324	0.218938	0.204447	0.207672	0.289838	0.271326	0.264798	0.169737	0.131201	0.197336	0.305423	0.219949	0.29207	0.198608	0.136741	0.206296	0.175345	0.139913	0.160037	0.170642	0.212242	0.34949	0.322234	0.22972	0.224105	0.222709
1113.96	530.184	unknown	0.281349	0.234231	0.138801	0.205684	0.22256	0.187224	0.271445	0.199916	0.242403	0.245603	0.165615	0.133172	0.213971	0.208843	0.464032	0.155609	0.177344	0.251924	0.165753	0.238403	0.243642	0.216453	0.157351	0.180833	0.183577	0.263935	0.225223	0.217872	0.144457	0.182991	0.195758	0.28452	0.19922	0.238905	0.169474	0.176446	0.219171	0.22912	0.192381	0.157314	0.155469	0.221902	0.243461	0.244954	0.223257	0.237285	0.234431
1055.91	530.201	unknown	1.12684	0.912726	0.979816	0.986579	0.994105	0.743991	0.952046	0.855317	1.13929	1.00793	0.800788	0.753126	0.843189	0.872844	2.23318	0.853177	0.874682	0.91835	0.802804	1.04259	1.02205	1.10558	0.932193	0.862219	0.872415	0.814743	0.902328	1.07901	0.818506	0.846151	0.890779	0.870935	0.807254	0.813243	0.805017	0.706724	0.846808	0.850001	1.11266	0.894897	0.949195	0.987937	1.00115	0.897565	0.88235	1.11073	0.786715
1114.97	530.209	unknown	0.347424	0.298197	0.243897	0.277321	0.289216	0.218781	0.276922	0.22962	0.293772	0.280796	0.236476	0.1506	0.259852	0.322431	0.610162	0.207479	0.20633	0.304979	0.257696	0.268306	0.301934	0.330323	0.271634	0.272778	0.232451	0.31995	0.284836	0.234631	0.17696	0.228184	0.188766	0.356134	0.233265	0.290038	0.253295	0.237526	0.215616	0.284608	0.272607	0.255527	0.198224	0.282465	0.460982	0.313609	0.29419	0.304897	0.22794
810.758	530.465	TG(47:0)	0.365616	0.769692	0.75682	0.279656	0.91398	0.221968	0.486058	0.577098	0.619136	0.42027	0.588378	0.358197	0.510192	0.267091	0.714766	0.404267	0.322021	0.519915	0.307815	0.533975	0.920399	0.327722	0.319048	0.333673	0.508962	0.641609	0.306874	0.640561	1.87994	1.14902	0.618061	0.318489	0.288452	0.321529	0.26661	1.38931	0.436421	0.317769	0.510629	0.297907	0.486071	0.505755	0.716558	0.283791	0.501857	0.401329	0.993008
907.775	531.244	unknown	4.63768	5.33542	3.76973	4.26323	4.4579	3.53213	3.16703	3.50698	4.5748	3.50607	4.57687	5.77613	3.74571	5.1371	5.19099	3.92459	3.75061	3.73567	3.26523	3.76778	4.2183	5.62909	3.78167	4.5862	3.0802	1.60235	3.88699	4.65649	3.29084	3.12723	3.81446	3.58072	2.88302	2.518	3.7138	3.71453	3.14765	3.98533	4.32329	4.08233	4.41837	3.59618	5.01368	4.21347	3.43687	4.03802	3.55291
923.747	531.772	unknown	1.3724	1.63243	1.04215	1.47697	1.38287	0.914312	1.03204	1.12887	1.20695	1.11037	1.27644	1.13744	1.15106	1.45846	1.63521	1.15936	1.22529	1.38516	1.05447	1.22527	1.17274	1.72301	1.26881	1.24799	0.744125	0.451237	1.15872	1.39606	1.02339	1.07331	1.04962	1.13629	1.06838	0.896461	1.15761	1.16361	0.817558	1.18487	1.73011	1.22839	1.13647	1.04949	1.50068	1.14464	1.11761	1.0667	1.0962
943.851	532.008	unknown	0.478238	0.753919	0.641882	0.485604	0.392118	0.356393	0.417193	0.412843	0.459558	0.428773	0.50164	0.575456	0.428198	0.60866	0.62542	0.428258	0.479534	0.474289	0.47641	0.408433	0.502327	0.70096	0.475105	0.513443	0.348231	0.150167	0.34408	0.614543	0.542529	0.425458	0.366654	0.415758	0.34476	0.20393	0.40546	0.483086	0.36307	0.535732	0.597046	0.476991	0.648326	0.465461	0.48238	0.345243	0.35408	0.377757	0.387735
944.866	532.052	TG(57:3)	1.2341	2.06334	1.61405	1.4839	1.68257	0.934092	0.90038	1.16513	1.48431	1.17722	1.57763	1.73933	1.3653	1.50381	1.94632	1.35222	1.35791	1.3938	1.21693	1.1017	1.75589	2.06598	1.38564	1.63253	0.836622	0.336745	1.06107	1.59576	1.57777	1.31481	1.21301	1.09919	0.826164	0.500715	1.0257	1.25594	0.888772	1.37436	1.90849	1.5096	1.72742	1.20017	1.38059	1.06761	1.13813	0.977677	1.15739
902.82	532.246	TG(18:1/18:1/18:1)	27.5031	79.3998	69.0267	31.1439	44.6357	22.553	17.1738	26.1932	30.7765	27.7647	48.5263	105.617	28.2781	32.8958	47.2821	41.8207	33.0336	30.7724	23.8141	24.9628	40.578	47.6135	30.566	36.7679	17.4582	5.96724	17.5504	55.9864	62.8133	34.6402	31.8893	24.0756	17.081	11.0715	22.2195	36.6436	17.8599	37.2736	71.0184	36.3909	77.6955	27.3585	28.6536	28.3615	21.9974	24.6913	22.4997
603.536	535.288	unknown	1.31214	2.56811	3.00397	1.01048	2.15815	0.671048	1.04984	1.27443	1.81971	0.985955	2.39417	2.95307	1.44461	1.46809	1.62434	2.01452	1.45507	1.41725	0.949618	1.1968	2.17119	2.43012	1.10481	1.69482	1.17811	0.35486	0.967815	2.84862	2.58668	1.84303	1.29046	0.956069	0.61289	0.850982	1.01797	1.65018	1.47412	1.29498	1.78836	1.26977	2.66987	1.76121	1.46952	1.02549	1.37116	1.33257	1.41881
859.776	535.547	unknown	0.24838	0.449208	0.53003	0.19912	0.369181	0.150954	0.177805	0.241251	0.266579	0.232847	0.374011	0.414615	0.256779	0.238764	0.257042	0.323718	0.279995	0.224551	0.182862	0.181119	0.33392	0.414651	0.210585	0.353539	0.187191	0.0527288	0.176779	0.458499	0.442597	0.312079	0.208282	0.194766	0.115541	0.120539	0.176462	0.258252	0.22311	0.196047	0.34172	0.23924	0.508629	0.226882	0.251729	0.161352	0.250419	0.192435	0.237495
949.749	535.689	unknown	0.321723	0.314251	0.248862	0.231941	0.304226	0.176376	0.244558	0.251647	0.328534	0.262412	0.262135	0.241666	0.237746	0.263653	0.362416	0.247477	0.237742	0.262565	0.187228	0.311191	0.290892	0.374433	0.195716	0.27681	0.233445	0.113739	0.24261	0.2907	0.23715	0.253507	0.252049	0.212354	0.185541	0.232136	0.22569	0.241507	0.258457	0.253021	0.345857	0.258328	0.250468	0.286637	0.300908	0.25017	0.255869	0.208309	0.24976
876.804	535.938	TG(16:0/18:1/18:1)	114.437	223.249	278.469	82.6051	201.425	67.1786	97.8609	124.054	120.946	90.2658	200.445	215.418	129.987	111.571	213.326	178.503	111.182	131.682	80.8744	104.197	195.922	196.106	98.5594	161.513	116.269	26.6246	80.5852	247.778	213.719	146.71	108.543	97.2511	50.6799	58.7914	88.0536	132.051	92.1056	104.911	192.125	131.982	243.798	136.196	107.337	97.602	98.0611	102.724	137.456
918.85	535.955	TG(55:2)	2.48415	1.66597	1.12389	1.85966	1.79559	1.58049	1.95736	1.83879	1.99531	2.06976	1.54293	1.27553	1.86414	1.92663	2.34072	1.55513	1.567	2.04692	1.72103	2.05193	1.54624	2.0436	1.74295	1.57892	1.69987	1.18234	2.11772	1.61115	1.16247	1.43927	1.59767	1.74024	1.66898	1.81023	1.8925	1.5052	1.71415	1.67055	1.8245	1.81304	1.47326	1.96452	2.41737	1.89258	1.6947	1.93599	1.76963
577.519	536.041	unknown	2.40596	4.70014	5.06345	1.60021	3.92745	1.24858	1.5703	2.18789	2.64697	1.78486	3.78427	4.15982	2.59483	2.41354	2.86697	3.27464	2.46445	2.56922	1.55312	2.25924	3.64687	4.24575	1.79698	3.30236	1.90106	0.700691	1.64292	5.31836	4.14363	3.87787	2.09153	1.8487	0.97479	1.31171	1.85864	2.89959	2.55043	2.04735	3.23423	2.13929	4.71496	2.96889	2.39275	1.75164	2.54346	2.05063	2.68473
897.733	536.046	unknown	1.75336	0.967824	0.66632	1.48086	0.932407	1.07555	1.44757	1.17471	1.36336	1.44889	0.989793	0.702465	1.40522	1.25359	1.54409	1.03424	1.07891	1.52116	1.26813	1.40204	0.908122	1.41748	1.37144	1.06783	1.02612	1.1141	1.5687	1.153	0.778243	1.0314	1.16505	1.33412	1.17605	1.38444	1.19238	0.818781	1.12398	1.25021	1.20871	1.20706	0.847604	1.10714	1.86924	1.47631	1.29445	1.43765	1.2566
917.838	536.306	unknown	0.671652	0.494404	0.444927	0.488451	0.432957	0.446363	0.567341	0.550102	0.609785	0.562758	0.416006	0.414566	0.549327	0.584517	0.704712	0.441899	0.539133	0.538627	0.382669	0.545384	0.523531	0.506793	0.432568	0.514966	0.461496	0.372529	0.58225	0.485068	0.315865	0.404993	0.39662	0.521167	0.4918	0.407026	0.50273	0.450948	0.490037	0.5517	0.455415	0.426856	0.500816	0.557124	0.630914	0.475876	0.512191	0.628302	0.450936
881.754	536.436	unknown	4.52708	12.1708	10.1311	3.95935	9.56877	3.19368	3.47229	2.79024	3.23087	3.56883	10.5537	8.79193	3.27225	3.01496	18.6532	8.77741	2.63373	13.7205	3.0206	4.04967	12.8668	13.6139	3.13907	2.28002	2.84096	3.15808	3.70214	12.1666	10.0002	7.26385	2.91182	3.27799	3.07792	3.41728	3.43566	2.23198	2.98549	11.2169	9.83765	2.86148	9.32816	2.95535	4.3752	3.94715	3.21408	3.60648	2.8759
850.787	540.426	TG(50:1)	17.2434	108.976	125.989	11.0507	90.7551	10.2444	38.4446	37.5104	29.0016	26.5485	70.6744	74.0859	36.625	22.6841	62.9084	47.8582	26.594	62.6092	26.2147	29.7722	100.699	56.9234	22.3569	82.2265	52.9418	19.5408	16.5901	85.1732	107.34	102.732	44.201	23.7334	11.728	23.4333	19.2516	58.027	35.9978	26.5865	63.8955	43.5811	82.1299	77.7129	21.8082	20.0954	34.5796	28.9564	76.9864
551.504	540.63	unknown	0.355975	2.66109	2.4168	0.298054	1.98795	0.252601	0.837765	0.740156	0.648987	0.656372	1.54515	1.39712	0.876334	0.440961	1.15775	0.940597	0.654557	1.22541	0.580582	0.711989	1.78559	1.02964	0.598155	1.51363	0.966018	0.499567	0.353155	1.34866	2.14193	2.2344	0.880172	0.581936	0.270253	0.478984	0.437173	1.24123	0.748013	0.629676	1.22893	1.1142	1.65658	1.57753	0.406341	0.417136	0.882175	0.67582	1.62051
892.833	540.817	TG(53:1)	0.907208	2.36367	1.62407	0.63789	1.89193	0.560558	1.57317	1.51815	1.29916	1.34726	2.02334	1.99004	1.49321	0.983444	2.08629	1.79188	1.29998	2.15326	1.19242	1.33117	2.01519	1.94705	1.16333	1.89521	1.54002	0.944519	0.786047	1.90256	1.73095	1.70481	1.43303	1.1806	0.568123	1.03267	0.847686	1.77964	1.47065	1.28933	1.95983	1.69811	1.84178	1.99556	1.08164	0.929408	1.45497	1.26113	1.92255
871.716	540.971	unknown	1.34028	1.5594	0.926162	0.96865	1.31936	0.786287	1.47808	1.23321	1.19753	1.30828	1.40447	1.04532	1.21654	1.10822	1.5469	1.22572	1.2416	1.66779	1.1831	1.42953	1.44239	1.71644	1.27754	1.4857	1.10898	1.03235	1.03833	1.31005	1.0375	1.02178	1.09313	1.33554	0.915696	1.30921	0.949132	0.991358	1.09129	1.04727	1.31392	1.5914	1.4214	1.3155	1.21099	1.13179	1.26147	1.31767	1.3418
855.74	541.251	unknown	3.22066	3.0822	2.0203	2.4642	2.73531	2.2414	3.43848	2.76766	3.26274	3.66382	2.93549	2.4319	3.27068	2.75019	3.67484	3.0573	2.95416	3.53336	2.75302	3.67314	2.83479	3.52283	3.33852	2.77358	2.58413	2.83394	2.56904	3.14314	2.02942	1.83549	2.47029	3.38214	2.20382	2.91391	2.61757	2.48623	3.16441	2.60701	3.36242	3.69257	3.03471	3.02218	3.18853	3.13497	3.04724	3.38578	2.6489
916.842	542.889	TG(55:3)	0.191282	0.505305	0.409138	0.16709	0.241225	0.167976	0.126743	0.15771	0.173949	0.154786	0.258322	0.579286	0.143206	0.193857	0.232186	0.224384	0.257137	0.217808	0.0978752	0.140155	0.380901	0.194133	0.175878	0.137648	0.129136	0.0666462	0.128287	0.220192	0.403697	0.195952	0.192382	0.137328	0.119078	0.0970655	0.107908	0.2567	0.124672	0.240114	0.389873	0.211768	0.347944	0.167388	0.239621	0.142024	0.1638	0.163764	0.155281
553.511	545.025	unknown	1.45034	1.28592	1.33079	1.52816	1.37401	1.01787	1.44226	1.32228	1.126	1.58366	1.20981	1.18868	1.07072	1.1963	1.62937	1.14744	1.19111	1.46366	0.990538	1.21951	1.41914	1.44101	1.25499	1.25311	1.09084	1.17236	1.22043	1.40162	1.0531	0.929301	1.20912	1.33322	1.29337	1.22708	1.14115	1.42951	1.08168	1.28426	1.23841	1.09177	1.2588	1.49301	1.57296	1.0073	1.3376	1.29007	1.08972
827.781	545.077	unknown	16.1343	13.3479	13.7545	15.1423	11.4043	12.9091	17.2393	14.7838	15.8971	16.4478	12.3029	14.2993	12.9461	14.1957	20.8355	11.9149	12.9333	15.2104	10.6053	13.8953	14.6609	17.4922	13.5902	13.9616	13.974	14.9265	15.4762	15.129	12.8676	12.4036	13.4368	11.8044	12.1741	13.1304	13.7248	12.6929	13.4851	14.2014	14.4784	13.9089	15.8205	16.1781	15.4807	13.2031	14.9324	14.2141	11.0651
848.714	545.169	TG(50:2)	1.31854	0.579364	0.412029	1.30536	0.647654	0.768644	0.998348	0.806733	0.820505	0.973214	0.670996	0.631247	0.847554	1.00182	0.942736	0.724261	0.820962	0.869546	0.713574	0.83193	0.558261	1.002	0.86858	0.780871	0.614334	0.754751	1.01822	0.769762	0.355279	0.371085	0.610929	0.900273	0.916527	0.87026	0.765941	0.519975	0.724479	0.912181	0.750943	0.658136	0.628226	0.721423	1.21979	0.891785	0.817641	1.01024	0.606154
824.772	545.187	TG(14:0/16:0/18:0)	1.3427	20.1012	22.5268	1.08515	16.2499	0.667498	6.30052	8.65412	3.75468	4.20421	9.23451	10.1302	2.65778	1.74155	9.2977	4.67223	1.94816	10.2859	3.45744	3.81721	19.8867	6.10783	3.16374	11.3518	9.51554	6.83646	2.12705	8.52118	20.8861	30.5417	9.59185	2.90263	1.75323	3.65136	1.45569	12.5184	5.09894	2.9496	9.08181	5.41425	11.5903	15.8043	2.5957	2.18062	6.74777	2.06716	13.9088
845.696	545.246	unknown	0.0885191	0.718651	0.616987	0.0722036	0.59819	0.0376105	0.338337	0.370851	0.169482	0.264016	0.425587	0.321535	0.188425	0.107479	0.368964	0.239064	0.105878	0.393008	0.180487	0.235195	0.70523	0.387164	0.175084	0.535256	0.352631	0.358414	0.153641	0.355384	0.617512	0.615361	0.476087	0.161778	0.0997148	0.209639	0.106226	0.487414	0.22063	0.130148	0.403276	0.23876	0.442124	0.633028	0.154561	0.0974217	0.325876	0.144099	0.604076
869.818	545.56	unknown	0.917575	0.788264	0.589365	0.790953	0.825589	0.603204	0.74833	0.715979	0.678278	0.818647	0.723404	0.675155	0.611664	0.79878	0.849154	0.790477	0.740899	0.768133	0.625649	0.773561	0.713623	0.921745	0.663844	0.728096	0.661455	0.681099	0.708884	0.847067	0.940027	0.577227	0.631506	0.744193	0.688655	0.692751	0.720191	0.718053	0.761444	0.661691	0.830803	0.638272	0.749446	0.675676	0.934865	0.705455	0.628162	0.718389	0.744834
832.738	545.882	TG(49:3)	2.88086	1.33245	0.835712	2.91147	1.40865	2.16961	2.01323	1.80878	1.88532	2.05379	1.58883	1.42134	2.04507	1.93766	1.95945	1.91123	2.21711	1.84235	1.82404	2.03259	1.23912	2.28414	2.14942	1.67145	1.47466	1.85474	2.21893	1.7208	0.883583	0.942754	1.39089	2.19523	2.06844	1.88984	1.98234	1.23575	1.80328	2.08252	1.83184	1.80579	1.71214	1.61772	2.75542	2.07217	1.68092	2.17174	1.22848
895.777	546.857	unknown	0.392172	0.997666	0.74263	0.283193	0.458993	0.248412	0.28958	0.453553	0.446254	0.25567	0.856759	0.918425	0.33112	0.500661	0.283874	0.806219	0.314704	0.56675	0.286865	0.226796	0.817619	0.741721	0.297088	0.319874	0.383611	0.111465	0.266779	0.723222	0.605928	0.261756	0.294628	0.255851	0.181391	0.161235	0.338359	0.517588	0.289554	0.328697	0.684787	0.284952	0.68068	0.244024	0.4134	0.243421	0.320821	0.375088	0.311647
890.821	546.865	TG(17:0/18:1/18:1)*	1.69758	5.6499	6.49242	1.25849	3.32046	1.08044	1.1331	1.95701	2.2467	1.57623	4.51131	5.75596	1.61339	2.32071	2.0082	3.982	1.52406	3.03095	1.03557	1.18594	6.06107	3.43722	1.54599	1.39017	1.854	0.427561	1.07233	4.51747	5.90005	2.17252	1.71503	1.16608	0.768543	0.698314	1.63311	3.35831	1.53015	1.72413	3.67147	1.63778	3.79274	1.49777	1.98171	1.15137	1.36575	1.83312	2.04756
869.769	547.362	unknown	0.917575	0.788264	0.589365	0.305335	0.825589	0.032897	0.140215	0.715979	0.678278	0.818647	0.723404	0.675155	0.611664	0.479865	0.275575	0.790477	0.559753	0.379322	0.382921	0.397536	0.85669	0.486856	0.219224	0.247261	0.661455	0.252339	0.508809	0.847067	0.940027	0.577227	0.631506	0.382956	0.156685	0.333141	0.576945	0.784439	0.761444	0.452903	0.308382	0.638272	0.749446	0.295117	0.934865	0.35899	0.628162	0.602893	0.744834
668.633	550.342	unknown	4.11776	2.62682	4.03681	2.71872	3.00191	3.78483	2.88769	3.0827	3.38657	3.76603	2.87021	2.80621	3.05644	4.02093	3.53941	2.79196	3.08879	2.78263	2.83242	3.74475	3.82267	4.26141	4.92533	3.00438	4.22276	1.69507	2.90539	4.60935	3.04093	3.62584	3.32986	3.27878	2.02518	1.82306	3.01273	3.36107	3.94923	3.43726	3.55586	3.78317	4.456	3.03128	4.07868	3.81849	2.44837	3.25696	2.40418
369.351	550.36	unknown	8.81741	4.80642	7.7079	5.79904	6.5567	6.79526	5.33684	6.66267	6.79789	7.2594	5.90348	5.46157	6.49285	7.04499	7.64489	5.77562	6.37121	6.73382	5.5768	7.38949	8.15143	7.77335	5.63304	5.60719	7.07896	4.11403	5.44819	8.73011	5.67076	5.92653	6.37128	5.80738	4.06692	4.34941	6.37161	5.54203	6.77109	6.31626	7.07969	7.12266	7.21622	6.50338	7.63078	6.68714	5.01011	7.07065	5.2328
1019.95	550.42	unknown	0.949343	0.456717	0.996013	0.54635	0.723274	0.871213	0.585478	0.722942	0.80899	0.844245	0.66656	0.555603	0.748736	0.818384	0.890728	0.644892	0.708805	0.708398	0.615543	0.906141	0.93444	0.911928	0.665423	0.609898	0.760669	0.392682	0.62966	1.02725	0.665323	0.727862	0.723512	0.598896	0.413778	0.452823	0.714686	0.747681	0.761815	0.732733	0.806608	0.867303	0.862473	0.794385	0.838676	0.823156	0.589588	0.732823	0.574433
864.804	551.073	TG(51:1)*	0.915983	5.84096	5.3442	0.463385	3.33546	0.338256	0.98354	1.4419	1.50783	1.05783	2.98804	2.80215	0.97858	0.879027	2.12615	1.85337	0.631861	2.93507	0.632787	0.959558	6.21935	2.11755	0.805103	1.07126	1.86971	0.761102	0.756495	2.63137	6.04584	2.87297	2.00572	0.682142	0.3955	0.741099	0.725118	3.43919	1.10028	1.00399	2.60893	1.4215	2.30756	1.69327	0.986782	0.702028	1.2058	1.01284	2.89058
930.853	552.973	TG(56:3)	0.881383	4.11272	3.76313	1.48744	1.59837	0.797545	1.16635	1.05959	0.6949	0.95132	1.81857	5.94237	0.833225	1.10834	3.66786	1.23	1.79932	1.63501	0.749533	1.01937	1.83416	1.141	1.75959	1.33458	0.432633	0.200223	0.591705	1.15941	2.69694	1.33604	1.27309	0.79727	0.563845	0.848809	0.602546	1.30445	0.654752	1.67936	4.09407	1.52525	2.79737	2.26156	1.30732	0.965184	0.758071	0.697536	0.766761
935.812	553.261	unknown	0.180921	0.763529	0.479242	0.313979	0.246205	0.118684	0.193715	0.197155	0.144075	0.184945	0.324519	0.856645	0.184089	0.188813	0.574301	0.248699	0.268871	0.346314	0.194043	0.191079	0.273228	0.209738	0.282684	0.222199	0.0743884	0.0401031	0.151681	0.181021	0.444707	0.213354	0.188295	0.143749	0.132468	0.200082	0.0880063	0.204542	0.0919018	0.295528	0.643122	0.24425	0.355214	0.373626	0.282414	0.206416	0.135418	0.163695	0.162962
838.792	553.778	TG(49:0)*	0.318516	1.3408	1.12681	0.214882	0.853139	0.166745	0.420697	0.575405	0.453328	0.371522	0.692921	0.46794	0.366101	0.220601	0.633248	0.425335	0.275203	0.787111	0.242409	0.381191	1.22393	0.41726	0.297729	0.325637	0.618552	0.506095	0.327534	0.514133	1.84185	1.04987	0.587612	0.309312	0.242569	0.30407	0.250642	1.4888	0.395914	0.288723	0.540787	0.395892	0.532552	0.551259	0.486301	0.281807	0.422497	0.335783	1.07607
642.619	556.178	unknown	0.802512	0.440447	0.809517	0.538646	0.551009	0.748934	0.820282	0.785443	0.735526	0.678059	0.591756	0.418347	0.562763	0.499736	0.739964	0.603292	0.57252	0.60143	0.503312	0.819241	0.829558	0.618713	0.638477	0.425862	0.687697	0.526603	0.759253	0.710821	0.61717	0.564863	0.634843	0.512921	0.469862	0.471049	0.686691	0.439224	0.660456	0.59717	0.868087	0.605209	0.730369	0.75815	0.790573	0.723001	0.734438	0.888273	0.425808
904.835	558.696	TG(16:0/18:1/20:1)+TG(18:0/18:1/18:1)	7.1423	49.0073	46.4977	8.7258	24.2453	4.693	6.73726	12.7762	11.2238	11.2014	30.3648	55.022	8.8302	10.2369	26.1749	16.1386	9.05951	23.7285	7.73092	8.00324	30.2326	18.1017	10.1796	18.1704	10.4801	2.34355	6.82202	24.1361	44.439	19.6939	22.8193	6.64206	5.757	5.40046	7.64838	20.3454	9.28908	14.2896	31.7747	19.3865	27.6982	11.7634	11.3428	8.74828	9.18131	7.44234	25.2127
1055.91	558.71	unknown	0.43975	0.345732	0.24513	0.333901	0.329852	0.279688	0.335191	0.319235	0.3101	0.305957	0.257873	0.224025	0.366373	0.278087	0.529631	0.335756	0.240465	0.353951	0.277247	0.29314	0.34624	0.439231	0.319058	0.30097	0.26037	0.294258	0.434221	0.313952	0.237153	0.26331	0.256008	0.275482	0.28451	0.305774	0.299199	0.246869	0.255257	0.232687	0.348441	0.31519	0.264808	0.324198	0.490817	0.39732	0.249357	0.33225	0.341989
909.792	559.057	unknown	1.50463	4.82641	3.23362	1.57428	3.76021	0.661269	1.09546	2.38253	1.89102	1.87523	3.68429	4.54477	2.02281	1.99324	2.92664	3.011	1.52914	3.13137	1.43542	1.44714	3.80193	3.43295	1.84553	3.39845	1.50079	0.552738	1.54785	2.84103	3.6738	3.0696	3.02284	1.11333	1.20893	1.33473	1.22523	3.48192	1.87688	1.98101	3.61268	2.4825	3.01537	2.32869	2.20486	1.49981	1.5921	1.43902	3.2664
946.881	559.159	TG(57:2)	0.223572	1.33535	0.749979	0.242122	0.894422	0.130077	0.181266	0.424689	0.420669	0.315419	0.707661	1.43369	0.284694	0.315029	0.624764	0.579735	0.286365	0.611602	0.275515	0.272458	0.879832	0.615855	0.336851	0.772546	0.26089	0.0883592	0.247005	0.561032	1.00167	0.576635	0.648512	0.205653	0.26489	0.178689	0.201285	0.789091	0.291091	0.403362	0.774318	0.52005	0.6075	0.555688	0.406112	0.286825	0.249359	0.280181	0.648905
925.765	559.542	unknown	0.316366	1.26167	0.637848	0.365542	0.825308	0.135006	0.233968	0.496561	0.438277	0.362387	0.722865	1.17173	0.362068	0.352191	0.672861	0.552813	0.33265	0.666914	0.321581	0.403723	0.797876	0.746713	0.4147	1.01451	0.313245	0.154405	0.41179	0.582408	0.906551	0.604919	0.663853	0.404165	0.309398	0.307045	0.227958	0.756246	0.334069	0.400844	0.719439	0.591196	0.635844	0.491988	0.59251	0.35674	0.328958	0.278904	0.659168
605.551	560.594	unknown	0.180867	0.833334	1.0784	0.170674	0.649751	0.10027	0.125611	0.259226	0.216575	0.270916	0.460475	1.21051	0.16246	0.182263	0.418921	0.381863	0.118229	0.485674	0.143046	0.158741	0.749757	0.501068	0.170321	0.38558	0.299663	0.100111	0.104518	0.473059	0.732378	0.634224	0.435085	0.155199	0.131557	0.123294	0.197143	0.464151	0.226391	0.243314	0.467567	0.324336	0.523672	0.320209	0.223984	0.181604	0.179337	0.116632	0.583405
577.521	563.549	unknown	0.0653131	0.758775	0.998882	0.052515	0.576766	0.0488474	0.121686	0.240155	0.180479	0.208174	0.342867	0.734022	0.114911	0.102523	0.373071	0.267775	0.0730239	0.407575	0.112393	0.142031	0.640364	0.395013	0.150229	0.397665	0.267828	0.0889879	0.0961566	0.435221	0.811836	0.519136	0.41309	0.0818441	0.115338	0.131	0.0726318	0.478979	0.194408	0.169894	0.378268	0.319171	0.370133	0.34493	0.12173	0.10136	0.132359	0.104566	0.580389
878.819	563.736	TG(16:0/18:0/18:1)	3.92546	56.919	58.1882	3.0956	30.9834	1.72983	6.35985	17.7421	11.7881	10.8289	25.9295	47.0029	6.23012	7.29822	19.0327	15.4257	4.57113	29.6781	6.10928	9.60939	49.6404	25.8639	9.81516	24.641	17.7236	4.92753	5.11385	30.188	51.3133	34.1187	24.003	5.1994	4.83537	7.94115	5.32511	31.0404	13.0339	9.79904	25.7287	21.5064	30.3321	20.1297	7.05843	6.70706	9.97581	6.43826	36.7977
919.854	563.829	unknown	0.0658044	0.574391	0.549168	0.0663947	0.460649	0.0396885	0.126041	0.24418	0.188499	0.193592	0.345819	0.48396	0.0976174	0.105927	0.246495	0.251809	0.0730646	0.410941	0.116078	0.143522	0.529539	0.293722	0.153627	0.348377	0.290244	0.0920852	0.0784716	0.393504	0.467822	0.397644	0.291706	0.0812326	0.0518352	0.119439	0.100146	0.417496	0.217903	0.161628	0.322114	0.287626	0.392855	0.309063	0.136705	0.077742	0.181056	0.095578	0.460365
920.864	563.854	TG(55:1)	0.205908	1.92135	1.87146	0.225199	1.6671	0.105868	0.277462	0.781315	0.468463	0.576936	1.21526	1.71801	0.251504	0.344773	0.905136	0.821182	0.22006	1.35633	0.313038	0.411454	2.01953	1.0775	0.46467	1.05946	0.833708	0.218846	0.252297	1.23626	1.71555	1.47154	1.0918	0.221406	0.196077	0.370885	0.22084	1.29347	0.559214	0.477409	1.19119	1.05865	1.15328	0.97463	0.282471	0.263857	0.493123	0.239039	1.42366
899.748	564.007	unknown	0.504284	1.6842	1.19422	0.489321	1.40861	0.2315	0.748472	1.32032	0.872994	0.899529	1.25782	1.23824	0.684491	0.765638	1.48021	1.29206	0.641	1.43953	0.677484	0.771133	1.57549	1.68568	0.8327	1.26255	0.978959	0.576059	0.645202	1.25277	1.21944	1.29987	1.17768	0.626048	0.573571	0.750435	0.556152	1.18632	0.982957	0.824272	1.44612	1.25621	1.22926	1.12849	0.813236	0.703167	0.837134	0.605421	1.26858
883.772	564.042	unknown	1.33464	3.63195	3.53101	1.01936	3.46735	0.681837	1.64256	2.90761	2.44907	2.22477	2.96983	2.91838	1.69282	1.76296	3.64022	2.95976	1.51888	3.3595	1.46978	2.03043	3.57884	3.7282	1.95826	3.1956	2.68891	1.47014	1.42551	3.41999	2.84061	3.09775	2.96075	1.59832	1.33004	1.88364	1.42193	2.952	2.46868	2.09983	3.30454	2.84249	3.15643	2.7567	2.00058	1.69808	2.25955	1.66764	3.08993
579.536	564.422	unknown	0.0954576	0.96068	1.13342	0.126911	0.606987	0.0519004	0.160939	0.33508	0.208553	0.220665	0.399526	0.681968	0.14661	0.155683	0.403436	0.312596	0.0904106	0.517832	0.132829	0.179628	0.741006	0.413263	0.16645	0.425862	0.257217	0.122358	0.137964	0.422384	1.01131	0.674492	0.42023	0.128612	0.0954557	0.125959	0.124512	0.690759	0.244439	0.195617	0.391662	0.417343	0.439613	0.299609	0.131469	0.143594	0.197637	0.136741	0.58594
852.807	569.7	TG(50:0)	0.593179	15.7631	17.0598	0.493944	10.6285	0.306501	1.60163	4.0102	2.08022	2.82945	6.04781	8.97264	1.14898	0.633236	4.0666	2.41817	0.574115	8.20736	1.34515	1.91152	14.2031	3.34537	1.48102	5.671	7.38904	2.37976	1.04959	5.02669	17.189	12.8196	6.64374	1.03409	0.786593	1.72139	0.633764	12.7379	2.76118	2.03319	5.17199	5.08089	6.80571	7.92227	1.1648	1.08902	3.30257	0.920394	10.8471
857.757	569.777	unknown	0.284123	2.31895	2.24304	0.267924	1.848	0.158324	0.717127	1.17826	0.818277	1.10545	1.48274	1.77994	0.524567	0.356994	1.22291	0.991998	0.314848	1.86114	0.591591	0.769062	2.39227	1.30658	0.608464	1.3327	1.64981	0.95302	0.442562	1.44791	2.16333	2.05515	1.5996	0.497647	0.391202	0.63975	0.35612	1.98137	0.915997	0.812655	1.45887	1.29955	1.65306	1.93377	0.52197	0.445472	1.0973	0.409672	1.91165
873.732	569.808	unknown	0.138162	1.20069	0.895348	0.130837	0.884416	0.0662606	0.314801	0.65766	0.338008	0.486661	0.713414	0.732136	0.245425	0.139851	0.476573	0.389209	0.129543	0.739953	0.307789	0.33571	1.01785	0.55334	0.301741	0.688048	0.649603	0.392057	0.238355	0.574347	0.926085	0.953846	0.653257	0.242677	0.149649	0.390031	0.139257	0.868475	0.430564	0.327422	0.571268	0.633207	0.738284	0.683944	0.263342	0.239057	0.485943	0.172601	0.935462
887.748	583.274	unknown	1.35141	1.23652	0.961938	1.22203	1.02286	0.794171	1.14278	0.912714	0.982222	1.20063	0.982692	0.786308	1.02261	0.956073	1.21517	1.23659	0.915887	1.09743	0.782704	1.1368	1.23584	1.3971	1.08151	1.08298	0.923859	1.16911	1.10619	1.21104	0.689614	1.029	0.945652	1.3113	0.981432	1.00349	0.940385	1.06185	0.997228	0.959501	1.16208	1.20505	0.86207	1.12532	1.46465	1.15622	0.917504	1.08528	0.968351
579.536	583.341	unknown	0.917647	1.03879	0.999082	0.906088	0.93658	0.8539	0.942078	0.760741	1.11423	1.18396	0.946926	0.788935	0.828833	0.986192	1.2157	0.969626	0.990275	0.845729	0.600792	0.793866	1.10326	0.970835	0.854955	0.795758	0.720833	1.03581	0.901156	0.944593	0.585964	0.821295	0.807071	1.13947	0.887605	0.842791	0.885856	1.06252	0.909313	0.900908	1.12953	1.04685	0.891497	0.959716	1.10649	0.816245	0.777232	0.812653	0.819014
932.87	583.384	TG(56:2)*	0.216986	1.53865	1.63554	0.359887	0.931724	0.154202	0.438175	0.459458	0.299834	0.489112	0.658965	4.95078	0.193955	0.256981	2.07208	0.603824	0.274895	1.09891	0.278943	0.273257	1.26228	0.547988	0.523297	0.49034	0.220378	0.132627	0.204956	0.530269	1.79078	0.881221	0.867914	0.25433	0.215273	0.409365	0.215825	0.768267	0.294814	0.708595	1.96549	0.786589	1.29147	1.49292	0.40593	0.358875	0.281168	0.188322	0.463952
871.772	584.651	unknown	3.26445	2.65815	2.6218	2.52983	2.81356	2.09555	2.41379	2.03002	2.37699	3.29366	2.40277	1.94779	2.1286	2.45557	2.61475	2.6307	1.92262	2.37541	1.78423	2.20546	2.69825	2.56714	2.63946	2.17905	2.09644	2.2095	2.84226	2.73845	2.02707	2.18198	2.22864	2.87116	2.08829	2.30757	2.37369	2.08585	2.25683	2.31192	2.57965	2.65811	2.53908	2.23353	3.20306	2.71988	2.21879	2.1532	2.56674
908.863	584.965	TG(54:0)	0.760747	1.44728	0.899498	0.693126	0.679655	0.53469	0.637005	0.664578	0.701172	0.711308	0.618713	4.29381	0.460613	0.693809	0.790551	0.64278	0.565975	0.681052	0.514443	0.73645	0.832558	0.639186	0.649953	0.576513	0.554439	0.499533	0.629114	0.789822	1.52107	0.592431	0.970401	0.798911	0.648453	0.617677	0.588677	0.995887	0.571268	0.666585	0.778385	0.781703	0.588181	0.631397	0.747678	0.649848	0.576346	0.649071	0.665901
911.809	590.489	unknown	0.159223	1.8617	1.37052	0.205746	1.17386	0.0876537	0.214425	0.571721	0.5917	0.545766	0.911327	2.55958	0.290746	0.278271	0.71584	0.487378	0.149271	1.13894	0.268414	0.382366	1.33058	0.763712	0.333759	0.745611	0.627659	0.20419	0.217936	0.811858	1.7332	1.09158	1.54729	0.271707	0.228494	0.258148	0.307171	1.49265	0.569644	0.50335	0.859112	0.892283	1.01195	0.745521	0.302229	0.282829	0.461717	0.168221	1.0653
906.851	590.582	TG(54:1)*	0.256997	8.39793	5.36664	0.378468	3.58952	0.160281	0.35906	1.20225	1.20265	1.19974	2.10513	19.2004	0.398292	0.48362	1.74048	1.179	0.24617	3.23264	0.453716	0.554048	4.70299	1.61499	0.599696	1.61449	1.48086	0.376891	0.403693	1.8219	9.77561	3.31263	4.75452	0.512739	0.438105	0.549697	0.405662	6.00508	1.28812	1.1778	2.98538	2.33943	3.10807	1.65841	0.613669	0.605597	0.802813	0.396654	3.67848
927.782	591.082	unknown	0.0960907	1.03253	0.698104	0.094406	0.626328	0.0470439	0.107915	0.281724	0.23989	0.270814	0.44675	1.1116	0.141017	0.137241	0.38824	0.294798	0.0834559	0.539433	0.124728	0.208017	0.637309	0.450421	0.174846	0.399592	0.281214	0.126066	0.153303	0.494981	0.865365	0.568647	0.601578	0.136407	0.151733	0.134853	0.12797	0.669177	0.27942	0.28323	0.506291	0.402448	0.539825	0.335717	0.186525	0.188046	0.218703	0.144784	0.616156
885.791	598.273	unknown	0.0995567	1.17233	0.861681	0.0858739	0.627867	0.0643745	0.134552	0.406555	0.27735	0.238085	0.387464	1.02647	0.159187	0.119894	0.287601	0.240282	0.0640356	0.745475	0.161172	0.195292	0.766449	0.35869	0.162579	0.493945	0.47459	0.192807	0.150506	0.295814	1.11603	0.661633	0.579939	0.139317	0.122328	0.165677	0.104314	1.09207	0.271571	0.233958	0.45229	0.658166	0.479341	0.423758	0.204748	0.165975	0.241887	0.122746	0.838884
880.838	598.333	TG(52:0)	0.13565	4.33644	2.86924	0.153836	1.63675	0.0996386	0.215894	0.718852	0.555723	0.567148	0.857222	3.80158	0.221731	0.159473	0.750212	0.502805	0.125609	1.94971	0.235699	0.314473	2.23326	0.680184	0.311166	1.08951	0.957958	0.330167	0.229302	0.724362	5.13599	1.86437	1.5945	0.200444	0.234904	0.31798	0.179902	4.0925	0.521736	0.369266	0.898676	1.57848	1.07885	0.914405	0.297263	0.264919	0.508246	0.249375	2.80376
[truncated: 25 more columns]
